# Supplementary material for: 5-Chloro-8-hydroxy­quinolinium nitrate
Source: Acta Crystallogr Sect E Struct Rep Online. 2009 May 29;65(Pt 6):o1450. doi: 10.1107/S160053680901993X (PMC2969641; doi:10.1107/S160053680901993X)
Supplement: Supplementary file 1 [file e-65-o1450-sup1.cif]

##############################################################################
###                                                                        ###
###        Electronic paper (Acta Crystallographica Section E)             ###
###                                                                        ###
##############################################################################
#                                                                            #
# This CIF contains the data in a paper accepted for publication in Acta     #
# Crystallographica Section E. It conforms to the requirements of Notes      #
# for Authors for Section E, and has been peer reviewed under the auspices   #
# of the IUCr Commission on Journals.                                        #
#                                                                            #
# Full details of the Crystallographic Information File format               #
# are given in the paper "The Crystallographic Information File (CIF):       #
# a New Standard Archive File for Crystallography" by S. R. Hall, F. H.      #
# Allen and I. D. Brown [Acta Cryst. (1991), A47, 655-685].                  #
#                                                                            #
# The current version of the core CIF dictionary is obtainable from          #
# ftp://ftp.iucr.org/pub/cif_core.dic. The current version number is 2.4.    #
#                                                                            #
# Software is freely available for graphical display of the structure(s) in  #
# this CIF.  For information consult the CIF home page http://www.iucr.org/  #
# cif/home.html                                                              #
#                                                                            #
# This file may be used for bona fide research purposes within the           #
# scientific community so long as proper attribution is given to the journal # 
# article from which it was obtained.                                        #
#                                                                            #
##############################################################################
                                             
data_global
_audit_creation_method     SHELXL-97
_journal_date_recd_electronic     2009-05-25
_journal_date_accepted     2009-05-26
_journal_name_full     'Acta Crystallographica, Section E'
_journal_year     2009
_journal_volume     65
_journal_issue      6
_journal_page_first     o1450
_journal_page_last     o1450
_journal_paper_category     QO
_journal_coeditor_code     TK2465
_publ_contact_author
;
     Dr. Seik Weng Ng
     Department of Chemistry
     University of Malaya
     50603 Kuala Lumpur
     Malaysia
;
_publ_contact_author_email     seikweng@um.edu.my
_publ_contact_author_fax     '03 7967 4193'
_publ_contact_author_phone     '03 7967 6778'
_publ_section_title
;
5-Chloro-8-hydroxyquinolinium nitrate
;
loop_
    _publ_author_name
    _publ_author_address
    'Ng, Seik Weng'
;
Department of Chemistry
University of Malaya
50603 Kuala Lumpur
Malaysia
;
_publ_section_synopsis     .
data_I
_audit_creation_method     SHELXL-97
_chemical_name_systematic
;
5-Chloro-8-hydroxyquinolinium nitrate
;
_chemical_name_common     ?
_chemical_formula_moiety     'C9 H7 Cl N O +, N O3 -'
_chemical_formula_sum     'C9 H7 Cl N2 O4'
_chemical_formula_iupac     'C9 H7 Cl N O +, N O3 -'
_chemical_formula_weight     242.62
_chemical_melting_point     ?
_symmetry_cell_setting     Monoclinic
_symmetry_space_group_name_H-M     'P 21/n'
_symmetry_space_group_name_Hall     '-P 2yn'
loop_
    _symmetry_equiv_pos_as_xyz
    'x, y, z'
    '-x+1/2, y+1/2, -z+1/2'
    '-x, -y, -z'
    'x-1/2, -y-1/2, z-1/2'
_cell_length_a     7.4379(3)
_cell_length_b     11.5518(6)
_cell_length_c     11.2288(5)
_cell_angle_alpha     90
_cell_angle_beta     95.831(3)
_cell_angle_gamma     90
_cell_volume     959.80(8)
_cell_formula_units_Z     4
_cell_measurement_reflns_used     1079
_cell_measurement_theta_min     2.5
_cell_measurement_theta_max     26.4
_cell_measurement_temperature     123(2)
_exptl_crystal_description     Prism
_exptl_crystal_colour     Yellow
_exptl_crystal_size_max     0.20
_exptl_crystal_size_mid     0.05
_exptl_crystal_size_min     0.05
_exptl_crystal_density_diffrn     1.679
_exptl_crystal_density_meas     ?
_exptl_crystal_density_method     'not measured'
_exptl_crystal_F_000     496
_exptl_absorpt_coefficient_mu     0.398
_exptl_absorpt_correction_type     multi-scan
_exptl_absorpt_process_details     '(SADABS; Sheldrick, 1996)'
_exptl_absorpt_correction_T_min     0.925
_exptl_absorpt_correction_T_max     0.980
_diffrn_ambient_temperature     123(2)
_diffrn_radiation_type     MoK\a
_diffrn_radiation_wavelength     0.71073
_diffrn_radiation_source     'fine-focus sealed tube'
_diffrn_radiation_monochromator     graphite
_diffrn_measurement_device_type     'Bruker SMART APEX'
_diffrn_measurement_method     \w
_diffrn_detector_area_resol_mean     ?
_diffrn_reflns_number     6472
_diffrn_reflns_av_R_equivalents     0.049
_diffrn_reflns_av_sigmaI/netI     0.052
_diffrn_reflns_theta_min     2.5
_diffrn_reflns_theta_max     27.5
_diffrn_reflns_theta_full     27.5
_diffrn_measured_fraction_theta_max     0.995
_diffrn_measured_fraction_theta_full     0.995
_diffrn_reflns_limit_h_min     -9
_diffrn_reflns_limit_h_max     9
_diffrn_reflns_limit_k_min     -15
_diffrn_reflns_limit_k_max     12
_diffrn_reflns_limit_l_min     -14
_diffrn_reflns_limit_l_max     14
_diffrn_standards_number     0
_diffrn_standards_interval_count     0
_diffrn_standards_interval_time     0
_diffrn_standards_decay_%     0
_reflns_number_total     2196
_reflns_number_gt     1574
_reflns_threshold_expression     I>2\(I)
_refine_ls_structure_factor_coef     Fsqd
_refine_ls_matrix_type     full
_refine_ls_R_factor_all     0.088
_refine_ls_R_factor_gt     0.062
_refine_ls_wR_factor_gt     0.166
_refine_ls_wR_factor_ref     0.192
_refine_ls_goodness_of_fit_ref     1.07
_refine_ls_restrained_S_all     1.07
_refine_ls_number_reflns     2196
_refine_ls_number_parameters     153
_refine_ls_number_restraints     2
_refine_ls_hydrogen_treatment     mixed
_refine_ls_weighting_scheme     calc
_refine_ls_weighting_details
         'calc w=1/[\s^2^(Fo^2^)+(0.1164P)^2^+0.1797P] where P=(Fo^2^+2Fc^2^)/3'
_atom_sites_solution_hydrogens     geom
_atom_sites_solution_primary     direct
_atom_sites_solution_secondary     difmap
_refine_ls_shift/su_max     0.001
_refine_ls_shift/su_mean     0.001
_refine_diff_density_max     1.20
_refine_diff_density_min     -0.34
_refine_ls_extinction_method     none
_refine_ls_extinction_coef     ?
loop_
    _atom_type_symbol
    _atom_type_description
    _atom_type_scat_dispersion_real
    _atom_type_scat_dispersion_imag
    _atom_type_scat_source
    'C' 'C' 0.0033 0.0016
                         'International Tables Vol C Tables 4.2.6.8 and 6.1.1.4'
    'H' 'H' 0.0000 0.0000
                         'International Tables Vol C Tables 4.2.6.8 and 6.1.1.4'
    'N' 'N' 0.0061 0.0033
                         'International Tables Vol C Tables 4.2.6.8 and 6.1.1.4'
    'O' 'O' 0.0106 0.0060
                         'International Tables Vol C Tables 4.2.6.8 and 6.1.1.4'
    'Cl' 'Cl' 0.1484 0.1585
                         'International Tables Vol C Tables 4.2.6.8 and 6.1.1.4'
_computing_data_collection     'APEX2 (Bruker, 2008)'
_computing_cell_refinement     'SAINT (Bruker, 2008)'
_computing_data_reduction     'SAINT (Bruker, 2008)'
_computing_structure_solution     'SHELXS97 (Sheldrick, 2008)'
_computing_structure_refinement     'SHELXL97 (Sheldrick, 2008)'
_computing_molecular_graphics     'X-SEED (Barbour, 2001)'
_computing_publication_material     'publCIF (Westrip, 2009)'
loop_
    _atom_site_type_symbol
    _atom_site_label
    _atom_site_fract_x
    _atom_site_fract_y
    _atom_site_fract_z
    _atom_site_U_iso_or_equiv
    _atom_site_adp_type
    _atom_site_calc_flag
    _atom_site_refinement_flags
    _atom_site_occupancy
    _atom_site_disorder_assembly
    _atom_site_disorder_group
    Cl Cl1 -0.30656(11) 0.30338(8) 0.76985(8) 0.0321(3) Uani d . 1 . .
    O O1 0.3429(3) 0.4706(2) 0.5632(2) 0.0279(6) Uani d D 1 . .
    H H1O 0.350(6) 0.5423(11) 0.553(4) 0.042(12) Uiso d D 1 . .
    O O2 0.5861(3) 0.30211(18) 0.4592(2) 0.0261(6) Uani d . 1 . .
    O O3 0.6434(3) 0.12125(19) 0.4947(2) 0.0325(6) Uani d . 1 . .
    O O4 0.8190(3) 0.2201(2) 0.3904(2) 0.0286(6) Uani d . 1 . .
    N N1 0.2829(4) 0.2424(2) 0.5774(2) 0.0203(6) Uani d D 1 . .
    H H1N 0.385(3) 0.265(4) 0.552(3) 0.037(11) Uiso d D 1 . .
    N N2 0.6849(4) 0.2125(2) 0.4472(2) 0.0220(6) Uani d . 1 . .
    C C1 0.2635(4) 0.1291(3) 0.5806(3) 0.0250(7) Uani d . 1 . .
    H H1A 0.3516 0.0806 0.5504 0.030 Uiso calc R 1 . .
    C C2 0.1155(5) 0.0794(3) 0.6278(3) 0.0277(7) Uani d . 1 . .
    H H2 0.1012 -0.0023 0.6295 0.033 Uiso calc R 1 . .
    C C3 -0.0094(4) 0.1513(3) 0.6720(3) 0.0265(7) Uani d . 1 . .
    H H3 -0.1093 0.1185 0.7063 0.032 Uiso calc R 1 . .
    C C4 0.0084(4) 0.2727(3) 0.6672(3) 0.0213(7) Uani d . 1 . .
    C C5 -0.1144(4) 0.3518(3) 0.7089(3) 0.0254(7) Uani d . 1 . .
    C C6 -0.0849(5) 0.4687(3) 0.7003(3) 0.0325(8) Uani d . 1 . .
    H H6 -0.1694 0.5213 0.7282 0.039 Uiso calc R 1 . .
    C C7 0.0666(5) 0.5118(3) 0.6513(3) 0.0297(8) Uani d . 1 . .
    H H7 0.0832 0.5931 0.6460 0.036 Uiso calc R 1 . .
    C C8 0.1920(4) 0.4385(3) 0.6108(3) 0.0231(7) Uani d . 1 . .
    C C9 0.1613(4) 0.3178(3) 0.6184(3) 0.0204(7) Uani d . 1 . .
loop_
    _atom_site_aniso_label
    _atom_site_aniso_U_11
    _atom_site_aniso_U_22
    _atom_site_aniso_U_33
    _atom_site_aniso_U_12
    _atom_site_aniso_U_13
    _atom_site_aniso_U_23
    Cl1 0.0219(5) 0.0405(6) 0.0359(5) -0.0012(3) 0.0128(3) -0.0003(4)
    O1 0.0275(13) 0.0173(12) 0.0413(14) 0.0001(9) 0.0147(10) 0.0025(10)
    O2 0.0276(13) 0.0138(11) 0.0388(13) 0.0032(9) 0.0124(10) -0.0010(9)
    O3 0.0337(14) 0.0145(11) 0.0513(16) -0.0003(9) 0.0135(12) 0.0044(10)
    O4 0.0270(13) 0.0265(13) 0.0342(13) 0.0027(9) 0.0121(10) -0.0009(10)
    N1 0.0173(14) 0.0205(13) 0.0235(14) 0.0010(10) 0.0046(11) 0.0003(10)
    N2 0.0214(14) 0.0175(13) 0.0274(14) 0.0005(10) 0.0038(11) -0.0025(10)
    C1 0.0241(17) 0.0199(16) 0.0320(18) 0.0020(12) 0.0073(13) -0.0003(13)
    C2 0.0278(17) 0.0205(16) 0.0356(18) -0.0003(13) 0.0066(14) 0.0058(14)
    C3 0.0227(17) 0.0272(17) 0.0300(17) -0.0079(13) 0.0043(13) 0.0027(13)
    C4 0.0208(16) 0.0253(16) 0.0180(15) -0.0034(12) 0.0034(12) 0.0000(12)
    C5 0.0182(16) 0.0337(19) 0.0252(16) -0.0003(13) 0.0074(12) 0.0025(13)
    C6 0.0271(18) 0.0279(18) 0.045(2) 0.0074(14) 0.0137(15) -0.0051(15)
    C7 0.0291(19) 0.0210(17) 0.0405(19) 0.0021(13) 0.0111(15) -0.0024(14)
    C8 0.0240(16) 0.0201(16) 0.0258(16) -0.0012(12) 0.0058(12) 0.0006(12)
    C9 0.0239(17) 0.0171(15) 0.0203(15) 0.0021(12) 0.0021(12) 0.0009(11)
loop_
    _geom_bond_atom_site_label_1
    _geom_bond_atom_site_label_2
    _geom_bond_site_symmetry_2
    _geom_bond_distance
    _geom_bond_publ_flag
    Cl1 C5 . 1.739(3) ?
    O1 C8 . 1.343(4) ?
    O1 H1O . 0.840(10)
                     ?
    O2 N2 . 1.285(3) ?
    O3 N2 . 1.234(3) ?
    O4 N2 . 1.240(4) ?
    N1 C1 . 1.318(4) ?
    N1 C9 . 1.368(4) ?
    N1 H1N . 0.880(10)
                     ?
    C1 C2 . 1.393(5) ?
    C1 H1A . 0.9500 ?
    C2 C3 . 1.375(5) ?
    C2 H2 . 0.9500 ?
    C3 C4 . 1.410(5) ?
    C3 H3 . 0.9500 ?
    C4 C5 . 1.405(4) ?
    C4 C9 . 1.411(4) ?
    C5 C6 . 1.374(5) ?
    C6 C7 . 1.395(5) ?
    C6 H6 . 0.9500 ?
    C7 C8 . 1.371(4) ?
    C7 H7 . 0.9500 ?
    C8 C9 . 1.417(4) ?
loop_
    _geom_angle_atom_site_label_1
    _geom_angle_atom_site_label_2
    _geom_angle_atom_site_label_3
    _geom_angle_site_symmetry_1
    _geom_angle_site_symmetry_3
    _geom_angle
    _geom_angle_publ_flag
    C8 O1 H1O . . 113(3) ?
    C1 N1 C9 . . 123.0(3) ?
    C1 N1 H1N . . 114(3) ?
    C9 N1 H1N . . 123(3) ?
    O3 N2 O4 . . 122.1(3) ?
    O3 N2 O2 . . 118.2(3) ?
    O4 N2 O2 . . 119.7(3) ?
    N1 C1 C2 . . 120.8(3) ?
    N1 C1 H1A . . 119.6 ?
    C2 C1 H1A . . 119.6 ?
    C3 C2 C1 . . 118.5(3) ?
    C3 C2 H2 . . 120.7 ?
    C1 C2 H2 . . 120.7 ?
    C2 C3 C4 . . 121.2(3) ?
    C2 C3 H3 . . 119.4 ?
    C4 C3 H3 . . 119.4 ?
    C5 C4 C9 . . 117.8(3) ?
    C5 C4 C3 . . 124.6(3) ?
    C9 C4 C3 . . 117.7(3) ?
    C6 C5 C4 . . 120.1(3) ?
    C6 C5 Cl1 . . 119.2(3) ?
    C4 C5 Cl1 . . 120.7(3) ?
    C5 C6 C7 . . 121.3(3) ?
    C5 C6 H6 . . 119.3 ?
    C7 C6 H6 . . 119.3 ?
    C8 C7 C6 . . 120.9(3) ?
    C8 C7 H7 . . 119.5 ?
    C6 C7 H7 . . 119.5 ?
    O1 C8 C7 . . 125.8(3) ?
    O1 C8 C9 . . 116.3(3) ?
    C7 C8 C9 . . 118.0(3) ?
    N1 C9 C4 . . 118.8(3) ?
    N1 C9 C8 . . 119.3(3) ?
    C4 C9 C8 . . 121.9(3) ?
loop_
    _geom_torsion_atom_site_label_1
    _geom_torsion_atom_site_label_2
    _geom_torsion_atom_site_label_3
    _geom_torsion_atom_site_label_4
    _geom_torsion_site_symmetry_1
    _geom_torsion_site_symmetry_2
    _geom_torsion_site_symmetry_3
    _geom_torsion_site_symmetry_4
    _geom_torsion
    _geom_torsion_publ_flag
    C9 N1 C1 C2 . . . . -0.5(5) ?
    N1 C1 C2 C3 . . . . -0.5(5) ?
    C1 C2 C3 C4 . . . . 1.6(5) ?
    C2 C3 C4 C5 . . . . 179.2(3) ?
    C2 C3 C4 C9 . . . . -1.7(5) ?
    C9 C4 C5 C6 . . . . 0.8(5) ?
    C3 C4 C5 C6 . . . . 179.9(3) ?
    C9 C4 C5 Cl1 . . . . 179.8(2) ?
    C3 C4 C5 Cl1 . . . . -1.1(5) ?
    C4 C5 C6 C7 . . . . -0.6(5) ?
    Cl1 C5 C6 C7 . . . . -179.5(3) ?
    C5 C6 C7 C8 . . . . -0.4(6) ?
    C6 C7 C8 O1 . . . . -179.4(3) ?
    C6 C7 C8 C9 . . . . 1.0(5) ?
    C1 N1 C9 C4 . . . . 0.5(4) ?
    C1 N1 C9 C8 . . . . -179.6(3) ?
    C5 C4 C9 N1 . . . . 179.8(3) ?
    C3 C4 C9 N1 . . . . 0.6(4) ?
    C5 C4 C9 C8 . . . . -0.2(4) ?
    C3 C4 C9 C8 . . . . -179.4(3) ?
    O1 C8 C9 N1 . . . . -0.4(4) ?
    C7 C8 C9 N1 . . . . 179.3(3) ?
    O1 C8 C9 C4 . . . . 179.6(3) ?
    C7 C8 C9 C4 . . . . -0.7(5) ?
loop_
    _geom_hbond_atom_site_label_D
    _geom_hbond_atom_site_label_H
    _geom_hbond_atom_site_label_A
    _geom_hbond_site_symmetry_A
    _geom_hbond_distance_DH
    _geom_hbond_distance_HA
    _geom_hbond_distance_DA
    _geom_hbond_angle_DHA
    _geom_hbond_publ_flag
    O1 H1o O2 3_666 0.840(10)
                            1.870(10)
                                    2.695(3) 169(4) yes
    N1 H1n O2 . 0.880(10)
                        1.950(10)
                                2.816(3) 167(4) yes
