# Supplementary material for: 5-Chloro-8-hydroxy­quinolinium nitrate
Source: Acta Crystallogr Sect E Struct Rep Online. 2009 May 29;65(Pt 6):o1450. doi: 10.1107/S160053680901993X (PMC2969641; doi:10.1107/S160053680901993X)
Supplement: Supplementary file 2 [file e-65-o1450-Isup2.hkl]

# 
# h,k,l, Fc-squared, Fo-squared, sigma(Fo-squared) and status flag 
# 
data_I
_shelx_title '  P21/n' 
_shelx_refln_list_code          4 
_shelx_F_calc_maximum      335.37 
_exptl_crystal_F_000       496.00 
_reflns_d_resolution_high  0.7697 
 
loop_ 
 _symmetry_equiv_pos_as_xyz 
 'x, y, z' 
 '-x+1/2, y+1/2, -z+1/2' 
 '-x, -y, -z' 
 'x-1/2, -y-1/2, z-1/2' 
 
_cell_length_a     7.4379 
_cell_length_b    11.5518 
_cell_length_c    11.2288 
_cell_angle_alpha  90.000 
_cell_angle_beta   95.831 
_cell_angle_gamma  90.000 
 
_shelx_F_squared_multiplier     1.000 
 
loop_ 
 _refln_index_h 
 _refln_index_k 
 _refln_index_l 
 _refln_F_squared_calc 
 _refln_F_squared_meas 
 _refln_F_squared_sigma 
 _refln_observed_status 
   2   0   0     5798.90     4965.48    158.51 o 
   4   0   0      899.02      840.24     37.64 o 
   6   0   0      828.47      846.19     43.91 o 
   8   0   0      312.39      309.45     30.46 o 
   1   1   0      313.49      295.79      6.17 o 
   2   1   0     3033.67     2943.76     54.91 o 
   3   1   0        0.93        0.04      2.51 o 
   4   1   0      592.11      532.91     14.56 o 
   5   1   0      102.96      103.85      6.48 o 
   6   1   0      103.63      101.65     16.05 o 
   7   1   0       70.02       57.39     17.53 o 
   8   1   0       10.34        3.63     15.57 o 
   9   1   0        1.01       -3.88      7.50 o 
   0   2   0     7934.62    13650.42    408.71 o 
   1   2   0      338.73      325.83     11.11 o 
   2   2   0     2514.44     2392.47     39.24 o 
   3   2   0       46.18       47.30      5.98 o 
   4   2   0      878.90      950.21     22.99 o 
   5   2   0      545.74      558.87     16.57 o 
   6   2   0      478.30      484.04     22.61 o 
   7   2   0      309.46      322.77     20.44 o 
   8   2   0      131.42      153.20     16.28 o 
   9   2   0       98.16      114.64     16.28 o 
   1   3   0      691.89      759.95     17.13 o 
   2   3   0       95.87       81.64      4.84 o 
   3   3   0      389.27      426.98     10.70 o 
   4   3   0      124.00      156.23      8.47 o 
   5   3   0      174.97      146.54     10.62 o 
   6   3   0       72.25       71.75     14.42 o 
   7   3   0      769.17      790.43     46.19 o 
   8   3   0        0.14        3.08     11.40 o 
   9   3   0        1.06       -7.83     11.78 o 
   0   4   0     2569.40     4049.99    128.40 o 
   1   4   0      967.47     1014.93     21.63 o 
   2   4   0      171.82      170.54      9.69 o 
   3   4   0      273.74      304.21      9.37 o 
   4   4   0       63.35       81.21      5.30 o 
   5   4   0        0.02        0.39      4.72 o 
   6   4   0       40.14       27.06      8.25 o 
   7   4   0       37.49       42.44     10.20 o 
   8   4   0      489.72      433.67     25.78 o 
   1   5   0      253.88      233.34     11.26 o 
   2   5   0      596.00      627.41     17.11 o 
   3   5   0     2230.67     2186.29     44.88 o 
   4   5   0      195.41      207.03     10.74 o 
   5   5   0      353.08      328.76     11.33 o 
   6   5   0        0.87       -3.48      4.70 o 
   7   5   0       90.32       68.14     27.50 o 
   8   5   0        4.97        1.62      8.01 o 
   9   5   0        2.48        5.44      9.84 o 
   0   6   0      320.11      493.32     25.91 o 
   1   6   0        4.16       22.88      7.62 o 
   2   6   0      184.49      189.26     15.61 o 
   3   6   0      512.98      513.46     20.46 o 
   4   6   0       75.87       72.49      6.21 o 
   5   6   0      103.57      109.42      8.28 o 
   6   6   0        0.36       -6.42      5.07 o 
   7   6   0       15.28       37.57     25.80 o 
   8   6   0       30.95       28.55     11.40 o 
   1   7   0      417.45      423.23     31.41 o 
   2   7   0       17.07       21.91      5.45 o 
   3   7   0      814.07      787.26     30.44 o 
   4   7   0      711.59      676.60     28.03 o 
   5   7   0      248.55      268.00     14.31 o 
   6   7   0      417.78      402.64     20.76 o 
   7   7   0      183.75      156.62     17.81 o 
   8   7   0       90.16       83.05     34.26 o 
   0   8   0      116.56      111.30     14.60 o 
   1   8   0        5.72        5.97      5.54 o 
   2   8   0      153.44      104.65     10.15 o 
   3   8   0       16.62       21.93      6.83 o 
   4   8   0      102.40       90.23      8.31 o 
   5   8   0        9.45       15.24      6.75 o 
   6   8   0      112.30      114.38     15.00 o 
   7   8   0        3.65       20.38     12.89 o 
   8   8   0      287.78      317.78     25.52 o 
   1   9   0       98.23      106.15     23.01 o 
   2   9   0     2657.06     2567.10     67.91 o 
   3   9   0      156.44      146.42     16.42 o 
   4   9   0      295.60      285.61     27.21 o 
   5   9   0        5.47       -3.64      5.87 o 
   6   9   0      152.66      178.47     14.11 o 
   7   9   0       23.00       16.24     20.23 o 
   0  10   0      333.57      573.72     35.06 o 
   1  10   0      160.72      176.19     14.27 o 
   2  10   0       64.65       68.84     13.62 o 
   3  10   0       32.69       41.32      9.06 o 
   4  10   0       74.39       74.25     11.02 o 
   5  10   0      416.89      373.48     23.77 o 
   6  10   0        5.26        4.91      9.24 o 
   7  10   0       43.01       53.52     14.49 o 
   1  11   0       84.67       73.85     11.45 o 
   2  11   0       80.90       88.57     12.26 o 
   3  11   0       43.41       52.13     10.18 o 
   4  11   0      100.57      117.65     13.54 o 
   5  11   0        3.45        5.96     10.39 o 
   6  11   0       38.42       51.62     26.86 o 
   0  12   0      553.96      927.94     51.36 o 
   1  12   0       52.85       55.18     13.11 o 
   2  12   0      177.85      162.42     16.07 o 
   3  12   0        1.02        4.27     14.92 o 
   4  12   0       14.06        3.66      8.62 o 
   5  12   0       64.55      110.35     32.72 o 
   1  13   0       15.72       18.22      9.49 o 
   2  13   0      170.29      178.37     17.72 o 
   3  13   0        9.72       -2.68      8.79 o 
   4  13   0       11.31       11.90     18.64 o 
   0  14   0       40.04       37.24     16.40 o 
   1  14   0       14.92       17.19     24.30 o 
   2  14   0        7.12        1.10      8.92 o 
   3  14   0       32.12       36.14     12.18 o 
  -9   0   1      137.80       95.63     21.47 o 
  -7   0   1        0.38       -3.41      9.10 o 
  -5   0   1       45.70       43.48     10.88 o 
  -3   0   1     1741.15     1557.53     57.86 o 
  -1   0   1      613.85      558.13     13.74 o 
   1   0   1      285.13      276.61      8.91 o 
   3   0   1      983.29      778.39     32.74 o 
   5   0   1       36.19       51.70     11.01 o 
   7   0   1       47.23       35.18     12.78 o 
   9   0   1      129.85      108.83     21.78 o 
  -9   1   1        0.61        9.87      9.24 o 
  -8   1   1       54.17       56.93     11.78 o 
  -7   1   1      779.98      736.70     65.19 o 
  -6   1   1      517.65      492.70     22.79 o 
  -5   1   1     1975.27     1776.40     37.65 o 
  -4   1   1      655.30      683.77     17.00 o 
  -3   1   1     7857.54     7696.92    139.09 o 
  -2   1   1        1.42        4.83      2.34 o 
  -1   1   1     1830.72     1881.93     30.14 o 
   0   1   1      221.70      218.64      6.21 o 
   1   1   1     1038.62     1030.22     20.55 o 
   2   1   1      413.45      400.86      9.58 o 
   3   1   1      183.54      156.39     10.77 o 
   4   1   1       59.94       51.87      6.96 o 
   5   1   1      388.38      335.05     11.97 o 
   6   1   1      375.50      336.98     17.83 o 
   7   1   1      366.55      360.10     20.86 o 
   8   1   1      115.78      126.60     14.91 o 
   9   1   1      112.49      104.32     27.57 o 
  -9   2   1        2.74        4.38      8.67 o 
  -8   2   1      120.27      121.85     14.76 o 
  -7   2   1      167.75      179.66     22.05 o 
  -6   2   1        1.15        2.18      5.86 o 
  -5   2   1      356.83      358.58     12.26 o 
  -4   2   1      325.04      296.06     10.37 o 
  -3   2   1        0.79        1.46      1.86 o 
  -2   2   1      532.31      527.87     11.01 o 
  -1   2   1     1316.92     1242.19     30.22 o 
   0   2   1     2299.29     2230.69     29.21 o 
   1   2   1       50.91       56.16      3.21 o 
   2   2   1     3104.26     3028.76     40.40 o 
   3   2   1       88.25       93.93      5.81 o 
   4   2   1       66.01       93.57      6.46 o 
   5   2   1       48.48       51.13      5.92 o 
   6   2   1      687.24      726.49     28.38 o 
   7   2   1      844.06      759.96     30.97 o 
   8   2   1      345.00      371.28     23.21 o 
   9   2   1      152.74      172.19     18.41 o 
  -9   3   1       79.21      101.36     15.87 o 
  -8   3   1       34.76       20.34     14.14 o 
  -7   3   1      274.26      279.55     19.74 o 
  -6   3   1       15.28        8.44      7.00 o 
  -5   3   1      305.06      280.78     22.19 o 
  -4   3   1     1534.35     1603.29     29.21 o 
  -3   3   1     1657.28     1722.50     30.48 o 
  -2   3   1     4290.58     4098.23     79.95 o 
  -1   3   1       86.18       86.42      4.85 o 
   0   3   1     4403.91     4162.40     58.46 o 
   1   3   1     2201.79     2162.85     41.15 o 
   2   3   1       56.96       55.60      6.13 o 
   3   3   1     1523.24     1574.93     28.72 o 
   4   3   1      893.01      822.97     21.52 o 
   5   3   1       26.68       20.04      4.95 o 
   6   3   1      973.42      939.28     63.61 o 
   7   3   1       54.83       49.55     10.11 o 
   8   3   1        7.91        2.86      6.94 o 
   9   3   1        5.14       16.75     15.45 o 
  -9   4   1        0.02       12.95      9.37 o 
  -8   4   1      175.91      161.77     17.29 o 
  -7   4   1       36.81       38.30     10.17 o 
  -6   4   1      719.23      680.03     28.84 o 
  -5   4   1       32.99       35.05      6.39 o 
  -4   4   1      361.93      342.08     12.87 o 
  -3   4   1      240.22      264.52      8.64 o 
  -2   4   1     5014.79     4653.55    377.63 o 
  -1   4   1      316.79      339.48     12.96 o 
   0   4   1     3588.46     3441.73     63.76 o 
   1   4   1      120.01      123.38      6.47 o 
   2   4   1        0.17        2.70      3.18 o 
   3   4   1       45.62       45.17      4.53 o 
   4   4   1       72.77       69.66      5.44 o 
   5   4   1        3.22       -1.48      3.97 o 
   6   4   1       56.03       54.83      7.35 o 
   7   4   1        0.97        1.34      7.25 o 
   8   4   1       87.79      118.75     15.33 o 
   9   4   1       27.27       16.95     10.27 o 
  -9   5   1       12.80       24.49     12.09 o 
  -8   5   1       81.68       93.65     14.88 o 
  -7   5   1       35.39       38.93     17.61 o 
  -6   5   1       44.76       25.72      9.15 o 
  -5   5   1       84.68       88.12      8.23 o 
  -4   5   1     1909.18     1793.97     34.00 o 
  -3   5   1        0.57       -3.50      2.94 o 
  -2   5   1     1801.85     1819.80     38.03 o 
  -1   5   1      910.82      948.04     27.26 o 
   0   5   1     1808.53     2051.13     40.39 o 
   1   5   1      136.62      177.10      9.22 o 
   2   5   1       12.74       11.00      2.83 o 
   3   5   1      162.90      178.93     11.28 o 
   4   5   1        2.05        1.96      3.35 o 
   5   5   1       75.57       91.89      8.53 o 
   6   5   1      613.98      615.29     21.08 o 
   7   5   1       32.16       30.19     10.05 o 
   8   5   1      117.49       95.88     15.05 o 
  -8   6   1      182.50      189.04     25.59 o 
  -7   6   1       49.57       56.22     12.09 o 
  -6   6   1      727.98      684.12     30.90 o 
  -5   6   1       63.07       66.39      8.14 o 
  -4   6   1       35.78       29.97      4.75 o 
  -3   6   1       44.98       48.06      5.55 o 
  -2   6   1     1953.13     1853.66     47.93 o 
  -1   6   1      828.32      800.15     26.60 o 
   0   6   1     4394.95     4306.87     80.24 o 
   1   6   1      731.34     1262.12     30.81 o 
   2   6   1      146.42      120.28      7.49 o 
   3   6   1        7.26       15.24      4.12 o 
   4   6   1      232.81      232.10     10.00 o 
   5   6   1        9.76        8.41      4.45 o 
   6   6   1      232.03      229.01     13.46 o 
   7   6   1        0.77        5.23      8.23 o 
   8   6   1      150.77      160.00     18.74 o 
  -8   7   1       29.89       18.89     10.63 o 
  -7   7   1      124.49      114.62     15.97 o 
  -6   7   1       12.09        6.85      5.90 o 
  -5   7   1      170.98      160.52     11.48 o 
  -4   7   1      217.85      212.95      9.93 o 
  -3   7   1       57.69       43.31      6.08 o 
  -2   7   1      636.72      652.45     23.25 o 
  -1   7   1       69.96       74.67      5.74 o 
   0   7   1        3.68        4.88      5.49 o 
   1   7   1       55.42       49.98      8.19 o 
   2   7   1        8.23       10.98      4.26 o 
   3   7   1       38.37       46.96      7.94 o 
   4   7   1      715.47      711.45     19.02 o 
   5   7   1     1256.64     1211.05     25.32 o 
   6   7   1      170.85      170.48     24.34 o 
   7   7   1      127.95      161.31     38.50 o 
   8   7   1      108.01      118.44     18.67 o 
  -8   8   1       32.46       26.59     11.95 o 
  -7   8   1       36.72       41.87     12.45 o 
  -6   8   1      242.20      215.98     14.49 o 
  -5   8   1       28.15       19.33      7.10 o 
  -4   8   1      330.42      347.52     14.79 o 
  -3   8   1      115.99      104.74     10.27 o 
  -2   8   1      217.33      223.12     13.85 o 
  -1   8   1      209.77      236.83      9.58 o 
   0   8   1      111.20       95.92      9.66 o 
   1   8   1      291.98      449.34     28.47 o 
   2   8   1       50.72       61.40      8.56 o 
   3   8   1     1451.36     1401.77     41.85 o 
   4   8   1      504.27      451.97     20.28 o 
   5   8   1      376.93      328.63     20.20 o 
   6   8   1      213.66      218.82     14.70 o 
   7   8   1       91.01       94.42     15.67 o 
   8   8   1       32.93       40.37     12.52 o 
  -7   9   1        9.92       -2.51      8.82 o 
  -6   9   1      110.28      103.28     11.70 o 
  -5   9   1       26.04       26.37      7.86 o 
  -4   9   1      199.08      174.10     19.96 o 
  -3   9   1       26.97       31.18      9.54 o 
  -2   9   1      843.78      806.07     29.31 o 
  -1   9   1       15.59       12.43      7.98 o 
   0   9   1      737.54      728.61     29.35 o 
   1   9   1      291.44      648.53     36.82 o 
   2   9   1      592.00      523.97     22.68 o 
   3   9   1       91.26       68.58     10.18 o 
   4   9   1        0.10       -2.06      5.92 o 
   5   9   1      324.38      308.37     28.18 o 
   6   9   1       57.52       51.79      9.85 o 
   7   9   1       15.75       20.97     11.82 o 
  -7  10   1      141.45      169.22     28.23 o 
  -6  10   1        5.38        6.18      7.40 o 
  -5  10   1       41.75       34.47     12.81 o 
  -4  10   1      108.36       92.21     18.91 o 
  -3  10   1      320.27      281.15     26.11 o 
  -2  10   1      694.09      611.52     76.10 o 
  -1  10   1      322.42      285.55     17.63 o 
   0  10   1       39.32       53.48     10.21 o 
   1  10   1       13.33       31.78      8.82 o 
   2  10   1       44.25       39.61      9.19 o 
   3  10   1      535.85      524.80     45.42 o 
   4  10   1        0.62        6.60      7.11 o 
   5  10   1        8.36        5.16      9.18 o 
   6  10   1       34.20       29.34     11.82 o 
   7  10   1       63.46       47.55     22.17 o 
  -6  11   1        0.86       -3.13      9.47 o 
  -5  11   1      132.06      121.67     16.34 o 
  -4  11   1       26.16       17.66     12.47 o 
  -3  11   1      362.54      321.70     20.10 o 
  -2  11   1       10.34       11.13      7.50 o 
  -1  11   1       25.45       19.85      8.50 o 
   0  11   1      226.42      196.40     16.09 o 
   1  11   1      729.00      895.25     56.22 o 
   2  11   1      390.89      380.77     21.43 o 
   3  11   1       28.18       27.37      8.91 o 
   4  11   1       44.94       27.69      9.95 o 
   5  11   1      117.73       96.26     15.61 o 
   6  11   1        2.74       -6.52      9.41 o 
  -5  12   1       24.31        3.25     10.22 o 
  -4  12   1       44.03       48.43     11.48 o 
  -3  12   1       50.12       45.94     10.99 o 
  -2  12   1       10.04        3.83      7.78 o 
  -1  12   1      409.15      430.61     23.95 o 
   0  12   1       36.96       33.67     19.41 o 
   1  12   1       47.68       99.68     21.94 o 
   2  12   1      157.32      150.43     15.59 o 
   3  12   1      122.78       92.98     13.81 o 
   4  12   1       85.71       81.84     23.63 o 
   5  12   1       20.44       21.57     19.26 o 
  -4  13   1      294.39      299.37     37.58 o 
  -3  13   1       22.58       29.47     10.97 o 
  -2  13   1       46.37       50.33     12.38 o 
  -1  13   1      173.13      194.36     23.75 o 
   0  13   1       68.04       74.43     18.06 o 
   1  13   1       59.56       80.18     13.31 o 
   2  13   1       40.74       66.29     12.49 o 
   3  13   1        0.62       -0.10      8.80 o 
   4  13   1       52.84       57.34     12.98 o 
  -3  14   1        1.02        6.25     12.27 o 
  -2  14   1      114.40      150.32     27.37 o 
  -1  14   1       47.31       35.50     12.40 o 
   0  14   1       69.66       91.85     15.28 o 
   1  14   1       10.79       19.39     10.33 o 
   2  14   1        4.45        8.23      9.46 o 
   3  14   1       21.97       32.25     11.63 o 
  -8   0   2      399.73      372.76     33.52 o 
  -6   0   2       78.49       80.29     15.21 o 
  -4   0   2      340.64      338.35     21.86 o 
  -2   0   2      999.17      765.73     31.17 o 
   0   0   2       47.59       51.36      6.94 o 
   2   0   2      630.35      629.13     18.44 o 
   4   0   2      582.34      471.18     33.37 o 
   6   0   2        0.02       -8.93      5.95 o 
   8   0   2        7.43       -9.29      9.52 o 
  -9   1   2        4.28       -4.96      7.43 o 
  -8   1   2      231.87      236.17     19.58 o 
  -7   1   2      317.26      312.78     19.96 o 
  -6   1   2      852.02      814.36     30.91 o 
  -5   1   2      343.08      295.87     16.12 o 
  -4   1   2      658.95      613.90     15.46 o 
  -3   1   2       66.76       58.35      4.88 o 
  -2   1   2        0.20       -2.49      2.20 o 
  -1   1   2       16.12       17.79      2.75 o 
   0   1   2     1795.27     1711.88     23.45 o 
   1   1   2      735.28      752.56     11.99 o 
   2   1   2      884.36      900.74     16.06 o 
   3   1   2      110.84       95.00      6.28 o 
   4   1   2     2761.98     2639.09     54.33 o 
   5   1   2      597.74      569.84     22.02 o 
   6   1   2      705.29      610.23     24.90 o 
   7   1   2      208.20      239.73     17.10 o 
   8   1   2      460.25      457.32     30.92 o 
   9   1   2       13.17       20.23     14.72 o 
  -9   2   2       42.72      116.18     20.58 o 
  -8   2   2      326.55      344.09     32.11 o 
  -7   2   2      497.75      460.87     24.49 o 
  -6   2   2     1548.25     1451.45     89.38 o 
  -5   2   2     1379.14     1320.34     30.13 o 
  -4   2   2      272.66      304.46     12.57 o 
  -3   2   2      740.28      869.25     16.65 o 
  -2   2   2       79.91      100.59      4.36 o 
  -1   2   2     3061.42     2984.73     67.73 o 
   0   2   2       21.55       20.75      2.92 o 
   1   2   2     3601.37     3440.72     50.30 o 
   2   2   2      731.62      560.34     35.88 o 
   3   2   2      569.29      565.04     13.67 o 
   4   2   2        1.30        2.03      3.68 o 
   5   2   2      212.86      209.24     10.28 o 
   6   2   2      116.63      117.95      8.67 o 
   7   2   2        4.41        4.30      6.51 o 
   8   2   2      143.78      156.76     20.44 o 
   9   2   2       64.95       97.36     25.79 o 
  -9   3   2       49.60       63.71     13.49 o 
  -8   3   2       14.56       19.16      9.15 o 
  -7   3   2       28.82       18.01      8.45 o 
  -6   3   2        8.78        2.77      6.17 o 
  -5   3   2     1463.97     1379.26     32.31 o 
  -4   3   2        8.20       16.33      2.96 o 
  -3   3   2     1175.06     1138.91     21.68 o 
  -2   3   2     2997.04     3053.21     58.26 o 
  -1   3   2       53.68       54.47      3.44 o 
   0   3   2     3721.86     4018.25    136.79 o 
   1   3   2     2857.58     2595.04     35.44 o 
   2   3   2       10.55        9.23      2.36 o 
   3   3   2     2939.44     2728.53     42.24 o 
   4   3   2     1123.19     1081.28     22.96 o 
   5   3   2      972.57      936.15     24.81 o 
   6   3   2      134.22      127.15      9.31 o 
   7   3   2       31.13       37.56     12.92 o 
   8   3   2       94.37       86.24     13.27 o 
   9   3   2       23.72       19.54      9.80 o 
  -9   4   2      115.50      178.39     21.71 o 
  -8   4   2       20.36       14.47      9.00 o 
  -7   4   2      225.34      224.97     18.49 o 
  -6   4   2       15.71       13.61      7.44 o 
  -5   4   2       95.74       96.29      7.74 o 
  -4   4   2       95.06      101.07      7.76 o 
  -3   4   2       74.27       59.40      4.56 o 
  -2   4   2       38.61       42.31      5.38 o 
  -1   4   2        8.24       26.85      3.67 o 
   0   4   2        1.82        4.60      2.48 o 
   1   4   2     3712.40     3481.93     46.64 o 
   2   4   2        5.32        3.79      1.94 o 
   3   4   2     3051.19     2945.69     44.18 o 
   4   4   2      132.42      136.28      7.47 o 
   5   4   2      209.27      197.11     10.89 o 
   6   4   2        0.55        5.38      6.58 o 
   7   4   2      342.91      322.76     20.93 o 
   8   4   2        6.47       -5.82      7.35 o 
   9   4   2       98.04      105.16     15.72 o 
  -9   5   2       12.10        0.68      8.83 o 
  -8   5   2       11.29       21.06     10.25 o 
  -7   5   2      254.94      263.54     20.57 o 
  -6   5   2       87.21       93.41     12.99 o 
  -5   5   2     1377.21     1344.03     33.77 o 
  -4   5   2       96.73      103.91      6.30 o 
  -3   5   2        1.10        5.29      3.21 o 
  -2   5   2      261.92      281.60     10.39 o 
  -1   5   2       73.11       78.17      7.48 o 
   0   5   2       56.92       65.66      7.01 o 
   1   5   2     1385.49     1527.42     22.65 o 
   2   5   2      617.04      648.09     24.43 o 
   3   5   2     1135.23     1124.43     21.12 o 
   4   5   2        5.63        6.86      3.65 o 
   5   5   2      872.42      854.04     24.97 o 
   6   5   2       37.27       18.04      7.25 o 
   7   5   2       40.84       44.13     15.80 o 
   8   5   2       28.36       38.91     11.68 o 
  -8   6   2       26.93       20.95     10.04 o 
  -7   6   2      452.87      438.11     26.88 o 
  -6   6   2        1.80        9.03      8.24 o 
  -5   6   2      231.00      221.48     12.42 o 
  -4   6   2        0.79       -0.82      3.48 o 
  -3   6   2      630.98      656.15     18.62 o 
  -2   6   2        1.23       -2.56      3.26 o 
  -1   6   2      127.84      105.69      7.27 o 
   0   6   2      838.03     1097.40    115.94 o 
   1   6   2     2502.29     2528.69     38.91 o 
   2   6   2      641.70      646.03     26.07 o 
   3   6   2      833.28      812.48     17.20 o 
   4   6   2        9.24        9.61      4.13 o 
   5   6   2       99.63      116.08      9.01 o 
   6   6   2       39.37       40.81      7.34 o 
   7   6   2      230.44      216.15     26.54 o 
   8   6   2       27.36       19.97      9.05 o 
  -8   7   2       44.71       47.90     13.03 o 
  -7   7   2      232.21      244.36     36.23 o 
  -6   7   2      207.47      181.90     29.13 o 
  -5   7   2      405.84      389.71     17.20 o 
  -4   7   2     1780.81     1711.45     44.08 o 
  -3   7   2      893.49      858.99     29.86 o 
  -2   7   2      108.82       98.44      6.17 o 
  -1   7   2       41.60       45.25      8.20 o 
   0   7   2        0.75        6.82      3.83 o 
   1   7   2       13.75        4.33      2.90 o 
   2   7   2       89.87      101.09      7.14 o 
   3   7   2      342.94      326.81     13.90 o 
   4   7   2      117.12      113.93      7.54 o 
   5   7   2       49.18       52.35      6.45 o 
   6   7   2      101.25      108.97     10.12 o 
   7   7   2       26.71       34.75      9.65 o 
   8   7   2       76.90       76.35     14.21 o 
  -8   8   2       13.47        8.93     10.78 o 
  -7   8   2       68.15      102.10     21.06 o 
  -6   8   2      139.58      150.07     17.08 o 
  -5   8   2      377.92      347.93     17.19 o 
  -4   8   2      373.84      344.36     20.13 o 
  -3   8   2      466.61      471.92     20.29 o 
  -2   8   2     1280.97     1243.11     37.79 o 
  -1   8   2       83.38       87.44      6.75 o 
   0   8   2      421.14      457.27     20.10 o 
   1   8   2      242.87      193.73     13.24 o 
   2   8   2      455.30      465.51     16.79 o 
   3   8   2      215.76      183.35     13.42 o 
   4   8   2      116.23      127.57     11.96 o 
   5   8   2      155.95      172.85     10.70 o 
   6   8   2       60.73       73.93     10.67 o 
   7   8   2      156.59      142.32     17.60 o 
  -7   9   2       92.97      122.24     17.98 o 
  -6   9   2       15.78       11.34      8.73 o 
  -5   9   2       49.50       54.59     12.96 o 
  -4   9   2      332.41      309.65     17.44 o 
  -3   9   2        6.50       10.86     13.62 o 
  -2   9   2      251.56      265.88     16.41 o 
  -1   9   2      351.23      341.54     18.14 o 
   0   9   2      570.54      723.61     27.79 o 
   1   9   2      525.58      514.80     22.82 o 
   2   9   2        0.10        3.29      6.05 o 
   3   9   2      955.02      906.80     76.93 o 
   4   9   2        1.82        3.90      6.75 o 
   5   9   2       55.03       33.56      7.41 o 
   6   9   2       10.83       -5.06      9.88 o 
   7   9   2       63.71       61.60     14.94 o 
  -7  10   2        8.40       -1.97      9.90 o 
  -6  10   2       86.62       84.84     11.76 o 
  -5  10   2       76.52       90.23     14.12 o 
  -4  10   2       29.40        5.31      5.36 o 
  -3  10   2       16.46       32.21     16.57 o 
  -2  10   2      534.71      534.10     24.56 o 
  -1  10   2       61.28       71.44     10.41 o 
   0  10   2        5.50       19.14      7.34 o 
   1  10   2      123.88      109.56     22.83 o 
   2  10   2      225.21      209.91     15.79 o 
   3  10   2      399.53      377.77     20.46 o 
   4  10   2      153.26      150.52     14.39 o 
   5  10   2       84.61       94.38     14.43 o 
   6  10   2       10.30       -5.94      9.20 o 
  -6  11   2       11.32        1.68     10.05 o 
  -5  11   2       20.73       13.12     10.01 o 
  -4  11   2      193.52      187.18     15.88 o 
  -3  11   2       49.23       70.24     11.48 o 
  -2  11   2        0.32       -2.30      6.58 o 
  -1  11   2      292.32      235.47     17.34 o 
   0  11   2      532.59      851.15     33.14 o 
   1  11   2      167.22      142.64     14.46 o 
   2  11   2       34.19       24.18      9.05 o 
   3  11   2        0.01      -10.38      7.55 o 
   4  11   2      108.66      111.61     14.16 o 
   5  11   2        2.97        7.71     13.22 o 
   6  11   2       37.86       15.88     21.08 o 
  -5  12   2       17.47       15.04     11.04 o 
  -4  12   2       79.23       79.94     12.67 o 
  -3  12   2       96.12       83.86     17.12 o 
  -2  12   2       92.11       94.43     17.42 o 
  -1  12   2      159.02      137.09     15.16 o 
   0  12   2       87.71       99.44     14.69 o 
   1  12   2       52.65       48.74     11.24 o 
   2  12   2      202.07      203.96     21.39 o 
   3  12   2        5.29       -9.42      7.26 o 
   4  12   2       23.13       10.79      9.48 o 
   5  12   2       31.45       24.95     13.09 o 
  -4  13   2       84.98       82.20     21.27 o 
  -3  13   2       56.83       54.13     12.39 o 
  -2  13   2        0.33        1.44      8.23 o 
  -1  13   2      153.67      178.96     20.04 o 
   0  13   2       45.85       79.19     13.45 o 
   1  13   2       96.30       97.14     14.50 o 
   2  13   2      143.05      136.15     16.18 o 
   3  13   2       91.83       91.06     14.72 o 
   4  13   2        5.76        6.40      9.56 o 
  -3  14   2        6.30       -6.03      9.56 o 
  -2  14   2       21.77        2.91      9.36 o 
  -1  14   2        0.04        1.80     10.14 o 
   0  14   2        8.82       30.06     10.91 o 
   1  14   2      157.55      136.25     23.15 o 
   2  14   2       43.66       65.95     14.10 o 
   3  14   2      142.15      165.46     18.83 o 
  -9   0   3      628.39      685.45     48.14 o 
  -7   0   3      390.22      366.25     30.21 o 
  -5   0   3     1047.75     1024.53     47.64 o 
  -3   0   3     1956.22     2102.98     75.72 o 
  -1   0   3     3616.76     3300.13     76.15 o 
   1   0   3   112476.07   177546.17   5024.84 o 
   3   0   3     3033.38     2824.04     57.88 o 
   5   0   3       34.92       21.92      6.67 o 
   7   0   3      356.01      397.53     29.73 o 
   9   0   3      172.50      191.04     26.57 o 
  -9   1   3      200.49      211.90     20.58 o 
  -8   1   3        1.18       -9.22      6.15 o 
  -7   1   3        0.15        2.60      6.39 o 
  -6   1   3       95.95       83.83     10.90 o 
  -5   1   3       29.98       22.95      6.95 o 
  -4   1   3      456.34      479.04     19.52 o 
  -3   1   3      415.65      380.71     11.44 o 
  -2   1   3      142.70      135.68      6.25 o 
  -1   1   3     3266.93     3151.59     51.69 o 
   0   1   3      749.01      778.98     14.02 o 
   1   1   3      307.26      467.30     10.08 o 
   2   1   3       54.51       53.25      3.45 o 
   3   1   3      672.46      655.90     13.15 o 
   4   1   3        0.40       -3.07      2.81 o 
   5   1   3      384.52      360.67     13.98 o 
   6   1   3        4.89       11.09      6.31 o 
   7   1   3      140.83      141.28     18.76 o 
   8   1   3       56.04       69.37     12.46 o 
   9   1   3       12.31        1.31     13.42 o 
  -9   2   3      406.06      367.87     26.15 o 
  -8   2   3      177.53      180.66     19.01 o 
  -7   2   3      152.75      150.01     15.22 o 
  -6   2   3      327.23      312.04     27.93 o 
  -5   2   3      658.84      651.86     18.34 o 
  -4   2   3      532.22      577.54     16.01 o 
  -3   2   3      756.77      849.96     18.99 o 
  -2   2   3       45.79       38.28      4.22 o 
  -1   2   3     2189.06     2065.44     35.04 o 
   0   2   3     1242.59     1178.43     20.01 o 
   1   2   3     4841.29     8213.53    130.97 o 
   2   2   3       24.74       23.41      2.96 o 
   3   2   3     1146.52     1067.13     20.10 o 
   4   2   3      175.15      157.94     13.16 o 
   5   2   3      490.90      465.97     16.43 o 
   6   2   3      166.83      174.20     10.41 o 
   7   2   3      273.21      272.63     17.88 o 
   8   2   3      187.62      183.60     21.65 o 
   9   2   3       69.37       74.74     37.50 o 
  -9   3   3       88.61       61.16     14.77 o 
  -8   3   3        5.35       11.72      8.47 o 
  -7   3   3        0.71       -1.94      6.48 o 
  -6   3   3     1127.86      995.12     90.83 o 
  -5   3   3      126.26      103.11      7.33 o 
  -4   3   3      342.81      341.11      9.18 o 
  -3   3   3        2.68       14.50      2.90 o 
  -2   3   3      127.92      153.81      7.08 o 
  -1   3   3      148.59      143.76      5.03 o 
   0   3   3      317.51      331.56      8.39 o 
   1   3   3      174.63      289.10      8.10 o 
   2   3   3      596.74      633.30     13.91 o 
   3   3   3      111.60      103.87     12.88 o 
   4   3   3      136.15      159.39      8.90 o 
   5   3   3       94.96       91.17      8.89 o 
   6   3   3       68.07       69.85      7.91 o 
   7   3   3       16.66       20.94      8.34 o 
   8   3   3      285.43      308.43     19.95 o 
   9   3   3        0.39        3.09     12.36 o 
  -9   4   3       30.73       36.21     11.86 o 
  -7   4   3      937.75      857.41     64.30 o 
  -6   4   3       56.98       59.42     10.79 o 
  -5   4   3      244.74      232.11     12.49 o 
  -4   4   3        0.80       -1.86      3.05 o 
  -3   4   3      109.59      165.99     16.06 o 
  -2   4   3      449.71      455.72     13.10 o 
  -1   4   3      858.78      802.90     14.82 o 
   0   4   3     1062.19     1079.15     17.18 o 
   1   4   3     1939.39     3115.65     42.98 o 
   2   4   3      366.81      337.87     13.17 o 
   3   4   3        0.27       -2.59      1.91 o 
   4   4   3      111.15      129.78      7.19 o 
   5   4   3        1.84        2.63      4.08 o 
   6   4   3        0.94       -1.22      4.70 o 
   7   4   3        7.24        5.84      8.14 o 
   8   4   3       13.07       10.44      8.34 o 
  -9   5   3       70.96       78.07     15.02 o 
  -8   5   3        0.02       -8.94      7.32 o 
  -7   5   3        0.12       -7.61      6.46 o 
  -6   5   3      152.48      125.64     14.29 o 
  -5   5   3        0.75       -3.97      3.92 o 
  -4   5   3      295.91      272.39      9.91 o 
  -3   5   3       97.58      109.20     14.54 o 
  -2   5   3     2372.38     2263.43     62.74 o 
  -1   5   3      375.96      373.19     10.34 o 
   0   5   3      187.57      148.47      7.65 o 
   1   5   3        8.50       13.83      2.80 o 
   2   5   3       55.19       41.19      3.86 o 
   3   5   3      194.93      194.45      6.78 o 
   4   5   3      822.53      772.60     17.82 o 
   5   5   3      126.09      128.75      9.09 o 
   6   5   3      255.62      232.73     12.19 o 
   7   5   3        4.56       15.00      8.05 o 
   8   5   3       59.60       57.14     12.11 o 
  -8   6   3      221.25      256.65     31.50 o 
  -7   6   3       62.03       55.08     27.40 o 
  -6   6   3      139.89      156.21     16.23 o 
  -5   6   3        2.55       -4.31      4.47 o 
  -4   6   3      257.35      269.01     11.07 o 
  -3   6   3       81.91       78.21      6.63 o 
  -2   6   3      932.67      882.40     19.04 o 
  -1   6   3       92.14      113.56      6.48 o 
   0   6   3       59.84       96.63      4.97 o 
   1   6   3      223.13      333.87      8.29 o 
   2   6   3        1.71        6.06      2.85 o 
   3   6   3      129.28      124.65      7.07 o 
   4   6   3       68.58       89.08      6.19 o 
   5   6   3       46.39       51.33      7.14 o 
   6   6   3       51.58       40.95      7.41 o 
   7   6   3        0.11        9.23      7.73 o 
   8   6   3        0.24      -11.08      7.44 o 
  -8   7   3        3.36       16.01     10.20 o 
  -7   7   3       87.66       85.02     14.89 o 
  -6   7   3      284.84      235.76     19.92 o 
  -5   7   3      507.35      459.95     20.03 o 
  -4   7   3      434.78      417.90     13.93 o 
  -3   7   3     1120.56     1049.08     34.45 o 
  -2   7   3      750.49      695.12     18.28 o 
  -1   7   3       57.18       63.52      4.20 o 
   0   7   3      352.63      319.69      9.23 o 
   1   7   3       32.70       43.43      3.70 o 
   2   7   3      149.61      156.17      8.03 o 
   3   7   3       35.29       29.14      4.90 o 
   4   7   3      420.48      409.50     12.28 o 
   5   7   3      402.90      412.82     17.71 o 
   6   7   3      105.11      104.72     10.14 o 
   7   7   3      198.09      210.82     16.68 o 
   8   7   3       98.20       90.98     27.91 o 
  -8   8   3        3.50       -0.24     12.04 o 
  -7   8   3      484.22      472.00     30.33 o 
  -6   8   3       10.35       11.23      9.02 o 
  -5   8   3      307.28      281.65     15.84 o 
  -4   8   3        5.50       10.62      4.72 o 
  -3   8   3      227.78      242.55     29.80 o 
  -2   8   3       54.18       51.44      6.54 o 
  -1   8   3      405.53      385.28     18.18 o 
   0   8   3       34.11       32.86      5.35 o 
   1   8   3      173.00      215.08     10.03 o 
   2   8   3        0.54       -3.24      3.98 o 
   3   8   3       38.83       43.49      7.69 o 
   4   8   3        2.59       -3.13      5.66 o 
   5   8   3       68.12       67.29     10.87 o 
   6   8   3        9.54        1.60      6.99 o 
   7   8   3       44.91       40.73     12.62 o 
  -7   9   3      126.28      142.93     18.73 o 
  -6   9   3       21.47       22.25     20.34 o 
  -5   9   3      187.99      195.20     14.16 o 
  -4   9   3        0.20        3.49      6.05 o 
  -3   9   3      547.47      494.01     22.16 o 
  -2   9   3      347.11      324.32     17.74 o 
  -1   9   3     2723.32     2512.79     66.84 o 
   0   9   3      130.13      125.74     12.23 o 
   1   9   3       52.52       75.74     10.55 o 
   2   9   3       17.61        3.72      6.32 o 
   3   9   3     1762.03     1713.94     87.51 o 
   4   9   3       85.46       77.71     11.31 o 
   5   9   3      137.05      141.71     12.41 o 
   6   9   3       16.62       22.11     14.17 o 
   7   9   3       73.11       89.30     23.32 o 
  -7  10   3      324.45      354.74     42.69 o 
  -6  10   3       37.10       27.53     11.91 o 
  -5  10   3        5.49       -2.65      9.50 o 
  -4  10   3      449.96      422.19     32.35 o 
  -3  10   3      126.52      120.75     12.61 o 
  -2  10   3       65.66       60.57     10.28 o 
  -1  10   3       37.75       33.61     10.10 o 
   0  10   3       44.76       72.20     10.61 o 
   1  10   3      231.40      431.61     22.40 o 
   2  10   3       98.62       83.48     11.88 o 
   3  10   3       71.37       66.94     11.68 o 
   4  10   3        3.26       -5.64      6.88 o 
   5  10   3       24.77        8.41      7.47 o 
   6  10   3      174.74      162.54     18.11 o 
  -6  11   3       47.29       28.75     18.43 o 
  -5  11   3       15.77       18.84     10.83 o 
  -4  11   3        0.56       -1.14      7.61 o 
  -3  11   3       37.81       38.30      9.70 o 
  -2  11   3       32.18       17.29      8.69 o 
  -1  11   3       87.49       86.89     11.87 o 
   0  11   3       85.96       78.05     11.84 o 
   1  11   3       11.38       10.46      8.04 o 
   2  11   3       38.44       37.92     15.83 o 
   3  11   3       18.57       13.83      8.92 o 
   4  11   3       19.09       18.01      9.35 o 
   5  11   3      102.36      114.57     17.48 o 
   6  11   3       12.68        2.15     10.83 o 
  -5  12   3       22.99      -14.47     12.47 o 
  -4  12   3       49.39       46.40     16.53 o 
  -3  12   3       43.16       33.46     12.66 o 
  -2  12   3        3.64      -10.00      6.67 o 
  -1  12   3       97.10      132.76     18.45 o 
   0  12   3       50.67       43.90     10.77 o 
   1  12   3      351.33      610.09     45.15 o 
   2  12   3       40.93       46.00     18.56 o 
   3  12   3      166.99      145.66     16.45 o 
   4  12   3        0.01       -5.02      7.89 o 
   5  12   3        1.68       -5.88     17.01 o 
  -4  13   3      126.58      131.15     23.64 o 
  -3  13   3        6.06       26.00     10.17 o 
  -2  13   3       39.02       27.76     10.96 o 
  -1  13   3      156.26      161.83     16.80 o 
   0  13   3        0.71        3.41      8.09 o 
   1  13   3        1.82        0.78      8.33 o 
   2  13   3       54.09       60.67     12.76 o 
   3  13   3       83.00       90.84     15.19 o 
   4  13   3        3.58        1.22      9.88 o 
  -3  14   3       14.21       14.12      9.76 o 
  -2  14   3       86.64       73.41     13.94 o 
  -1  14   3        8.02       32.18     11.57 o 
   0  14   3       67.34       99.35     20.10 o 
   1  14   3       39.00       91.03     15.26 o 
   2  14   3        0.78       10.91     10.50 o 
  -8   0   4      134.65      139.77     22.54 o 
  -6   0   4        0.35        0.26      7.90 o 
  -4   0   4      231.44      192.17     17.25 o 
  -2   0   4     1029.31      922.04     36.90 o 
   0   0   4       93.43      111.44     13.17 o 
   2   0   4       42.14       79.38     15.29 o 
   4   0   4      163.58      144.50     15.80 o 
   6   0   4        2.71        1.47      6.88 o 
   8   0   4       43.92       65.42     29.72 o 
  -9   1   4       24.13       32.15     17.27 o 
  -8   1   4        2.84        3.15     11.44 o 
  -7   1   4      113.92      116.88     30.01 o 
  -6   1   4      872.56      852.74     32.47 o 
  -5   1   4     1081.80      995.80     61.04 o 
  -4   1   4     2613.14     2511.18     76.98 o 
  -3   1   4      482.30      526.46     34.64 o 
  -2   1   4     8603.78     8417.78    188.52 o 
  -1   1   4      234.80      239.71      7.32 o 
   0   1   4      510.11      537.91     11.23 o 
   1   1   4       25.69       21.44      4.14 o 
   3   1   4      308.30      305.79      8.44 o 
   4   1   4      347.95      319.09     14.30 o 
   5   1   4       15.29       10.88      4.12 o 
   6   1   4      213.17      209.36     15.52 o 
   7   1   4      195.06      200.01     16.73 o 
   8   1   4      135.40      110.79     30.79 o 
  -9   2   4      156.24      163.09     35.48 o 
  -8   2   4        2.20       -3.66      6.68 o 
  -7   2   4      254.89      256.16     20.49 o 
  -6   2   4      106.71      103.51     12.37 o 
  -5   2   4        5.70       12.73      6.33 o 
  -4   2   4      537.04      574.17     12.82 o 
  -3   2   4       81.65       76.14      5.70 o 
  -2   2   4        8.58        0.28      3.02 o 
  -1   2   4      536.43      546.31     11.19 o 
   0   2   4      654.85      607.49     14.93 o 
   1   2   4      339.42      337.95     10.92 o 
   2   2   4       68.58       71.84      4.12 o 
   3   2   4      804.33      799.21     15.51 o 
   4   2   4       33.24       31.19      6.01 o 
   5   2   4        4.22        1.10      3.55 o 
   6   2   4        0.56       -0.29      3.92 o 
   7   2   4      193.85      180.11     16.24 o 
   8   2   4      317.22      266.88     32.00 o 
  -9   3   4       11.00       15.98      9.26 o 
  -8   3   4      115.13      118.69     15.81 o 
  -7   3   4       51.56       40.50     10.52 o 
  -6   3   4      561.22      529.92     25.20 o 
  -5   3   4       35.26       30.13      7.06 o 
  -4   3   4      645.81      685.09     15.41 o 
  -3   3   4     1833.01     1965.34     34.97 o 
  -2   3   4     1296.46     1337.94     22.56 o 
  -1   3   4     2007.19     1837.72     37.73 o 
   0   3   4      267.28      278.71      8.35 o 
   1   3   4     1436.71     1318.77     23.61 o 
   3   3   4       96.89       94.49      6.41 o 
   4   3   4      387.84      382.04     14.67 o 
   5   3   4      296.60      280.14     13.24 o 
   6   3   4       21.40       21.08      5.21 o 
   7   3   4      374.90      322.25     16.02 o 
   8   3   4       59.34       68.07     27.70 o 
  -9   4   4      108.12       98.17     15.81 o 
  -8   4   4       15.24       13.63      9.07 o 
  -7   4   4      215.48      241.26     36.42 o 
  -6   4   4       47.34       46.11     10.11 o 
  -5   4   4     1003.38      920.40     31.82 o 
  -4   4   4      190.09      191.59      8.63 o 
  -3   4   4      335.42      323.95     10.12 o 
  -2   4   4      536.09      565.47     15.76 o 
  -1   4   4     3240.40     3304.79     55.59 o 
   0   4   4      515.73      506.23     10.69 o 
   1   4   4     1388.59     1241.69     25.55 o 
   2   4   4      351.30      343.95     10.46 o 
   3   4   4       19.32       15.42      3.62 o 
   4   4   4       34.58       31.17      4.82 o 
   5   4   4       33.09       36.92      5.39 o 
   6   4   4        3.08        4.69      4.51 o 
   7   4   4       22.99       22.09      6.99 o 
   8   4   4        0.80      -20.68     13.79 o 
  -8   5   4       12.49        5.39      9.07 o 
  -7   5   4      182.47      171.92     17.34 o 
  -6   5   4       18.35       20.94      8.52 o 
  -5   5   4        8.23        2.46      4.64 o 
  -4   5   4       40.56       39.64      4.83 o 
  -3   5   4     1912.80     1820.75     34.50 o 
  -2   5   4        7.27        3.42      2.62 o 
  -1   5   4     1632.25     1605.58     29.82 o 
   0   5   4      300.75      282.12      7.75 o 
   1   5   4      462.57      523.37     11.44 o 
   2   5   4       35.80       39.85      7.86 o 
   3   5   4        2.94        1.59      3.26 o 
   4   5   4       32.69       37.32      5.54 o 
   5   5   4       38.60       40.99      7.75 o 
   6   5   4       10.68        5.95      5.07 o 
   7   5   4      215.89      206.48     14.35 o 
   8   5   4        8.96      -10.69     15.71 o 
  -8   6   4       42.54       38.67     11.69 o 
  -7   6   4      170.88      143.37     16.95 o 
  -6   6   4       63.38       96.29     25.79 o 
  -5   6   4     1270.26     1215.89     61.55 o 
  -4   6   4       60.69       63.19      5.95 o 
  -3   6   4       10.07       14.27      4.54 o 
  -2   6   4       74.68       73.72      4.98 o 
  -1   6   4     1461.66     1350.03     26.22 o 
   0   6   4      523.73      522.29     11.99 o 
   1   6   4     3436.10     3286.21     46.46 o 
   2   6   4      324.97      595.43     33.93 o 
   3   6   4      247.72      242.88      8.82 o 
   4   6   4       16.57        9.25      6.46 o 
   5   6   4       85.85       98.16      7.49 o 
   6   6   4       15.73       13.64      8.34 o 
   7   6   4      181.91      193.45     14.32 o 
   8   6   4        0.67       19.02     19.03 o 
  -8   7   4        1.31        3.69      9.00 o 
  -7   7   4       73.55       96.30     31.41 o 
  -6   7   4      118.43       96.92     33.57 o 
  -5   7   4        0.94        2.13      6.34 o 
  -4   7   4       84.61       84.28      7.12 o 
  -3   7   4      303.68      295.78     12.43 o 
  -2   7   4        4.23       -0.13      3.16 o 
  -1   7   4      700.62      688.61     16.16 o 
   0   7   4        0.05       -1.67      2.57 o 
   1   7   4       19.93       20.71      3.52 o 
   2   7   4       45.27       55.49      4.77 o 
   3   7   4        0.20       -2.44      3.96 o 
   4   7   4        1.16        2.28      4.56 o 
   5   7   4      470.45      485.95     16.18 o 
   6   7   4      476.15      454.13     23.09 o 
   7   7   4       57.59       55.65     12.65 o 
  -7   8   4       53.32       50.44     12.69 o 
  -6   8   4       71.75       89.28     14.34 o 
  -5   8   4      268.77      203.12     13.71 o 
  -4   8   4        0.04       -2.67      4.13 o 
  -3   8   4      460.68      496.26     47.46 o 
  -2   8   4        5.03        1.04      4.62 o 
  -1   8   4       86.17       69.58      7.22 o 
   0   8   4       57.04       64.67      7.93 o 
   1   8   4       19.96       18.91      4.66 o 
   2   8   4       69.92      108.70     12.70 o 
   3   8   4       16.76       15.02      4.83 o 
   4   8   4      777.35      812.51     26.75 o 
   5   8   4      351.05      321.24     18.30 o 
   6   8   4      257.17      235.38     16.69 o 
   7   8   4       87.34       95.68     17.71 o 
  -7   9   4        2.63        6.13     12.81 o 
  -6   9   4       26.28       19.92     10.21 o 
  -5   9   4       80.91       73.71     16.10 o 
  -4   9   4       64.16       50.70      7.96 o 
  -3   9   4      264.81      241.59     12.51 o 
  -2   9   4       72.99       87.22     16.33 o 
  -1   9   4      346.86      355.88     23.31 o 
   0   9   4       60.47       39.09     21.99 o 
   1   9   4      393.54      380.59     20.08 o 
   3   9   4      486.13      433.47     22.39 o 
   4   9   4       13.84       19.49      8.52 o 
   5   9   4       16.25       18.51      7.71 o 
   6   9   4      169.93      158.61     17.27 o 
  -6  10   4      220.98      215.46     21.45 o 
  -5  10   4        9.80        7.15     17.07 o 
  -4  10   4       75.44       69.88     10.52 o 
  -3  10   4       46.45       47.57      9.59 o 
  -2  10   4      383.44      363.34     20.09 o 
  -1  10   4      512.45      505.70     24.12 o 
   0  10   4      270.93      280.49     18.66 o 
   1  10   4        0.01        1.63      6.97 o 
   2  10   4       26.68       37.05     11.00 o 
   3  10   4        0.26       -2.53      6.99 o 
   4  10   4      373.94      368.15     23.04 o 
   5  10   4        6.35        9.49      7.50 o 
   6  10   4        1.02       -0.21     10.27 o 
  -6  11   4        7.01      -18.47     13.73 o 
  -5  11   4        0.31       -8.75     14.98 o 
  -4  11   4      185.90      163.76     22.73 o 
  -3  11   4       42.68       50.48     10.64 o 
  -2  11   4      531.21      480.97     35.12 o 
  -1  11   4       37.09       40.88     10.38 o 
   0  11   4        0.01       -6.64      8.81 o 
   1  11   4      132.71      121.19     13.97 o 
   2  11   4      517.78      602.45     28.63 o 
   3  11   4      316.90      355.62     35.09 o 
   4  11   4       73.04       86.65     16.17 o 
   5  11   4       41.53       25.34     11.59 o 
  -5  12   4      144.75      109.17     17.10 o 
  -4  12   4       66.46       91.21     20.08 o 
  -3  12   4       30.86       13.98      9.73 o 
  -2  12   4       24.09       14.42      8.57 o 
  -1  12   4       21.38        6.84      8.54 o 
   0  12   4      388.37      417.22     24.65 o 
   1  12   4       14.69       14.55      9.28 o 
   2  12   4        1.09        5.74     11.50 o 
   3  12   4       91.49       82.45     14.54 o 
   4  12   4       57.46       43.91     12.40 o 
  -4  13   4       85.11       87.52     21.26 o 
  -3  13   4      299.41      307.73     21.92 o 
  -2  13   4       33.47       25.78     10.17 o 
  -1  13   4        3.67       -2.14      7.67 o 
   0  13   4      102.63       87.76     14.15 o 
   1  13   4       57.63       59.20     13.08 o 
   2  13   4       31.69       13.59     10.76 o 
   3  13   4        3.74        5.13     10.37 o 
  -2  14   4        0.01       -0.82      8.96 o 
  -1  14   4       97.47      121.19     16.81 o 
   0  14   4       28.70       11.22     10.21 o 
   1  14   4       10.62       -0.22      9.92 o 
  -9   0   5      641.61      636.35     46.93 o 
  -7   0   5      723.21      766.62     46.40 o 
  -5   0   5      236.11      189.39     19.32 o 
  -3   0   5      330.58      327.82     20.36 o 
  -1   0   5      103.15       98.46      6.77 o 
   1   0   5      149.70      154.82     11.65 o 
   3   0   5      205.84      227.70     10.60 o 
   5   0   5       45.70       40.70     11.16 o 
   7   0   5        0.75       -0.90     21.56 o 
  -9   1   5       32.40       29.10     11.12 o 
  -8   1   5        0.41       -2.24      8.03 o 
  -7   1   5      404.64      390.42     22.33 o 
  -6   1   5      438.70      397.27     44.81 o 
  -5   1   5     1163.41     1114.86     37.08 o 
  -4   1   5      139.27      135.55     15.18 o 
  -3   1   5      753.82      717.92     24.05 o 
  -2   1   5        0.20       -2.26      2.52 o 
  -1   1   5        1.45        5.03      2.58 o 
   0   1   5       58.01       54.91      3.63 o 
   1   1   5      685.23      821.03     19.79 o 
   2   1   5      546.85      554.96     12.73 o 
   3   1   5       63.41       72.81      8.73 o 
   4   1   5       59.66       64.25      5.51 o 
   5   1   5      773.14      724.65     16.84 o 
   6   1   5      327.36      312.97     12.00 o 
   7   1   5      151.91      163.52     24.82 o 
   8   1   5       88.01       65.13     22.23 o 
  -9   2   5      107.04       90.85     20.81 o 
  -8   2   5       64.24       93.89     14.12 o 
  -7   2   5      490.60      474.19     36.66 o 
  -6   2   5      391.03      349.78     20.01 o 
  -5   2   5     1704.67     1479.86     64.81 o 
  -4   2   5     1064.67     1036.44     24.70 o 
  -3   2   5      419.72      445.02     18.05 o 
  -2   2   5     1123.24     1238.18     24.86 o 
  -1   2   5       32.23       35.45      3.79 o 
   0   2   5      535.91      474.78     17.90 o 
   1   2   5       21.35       34.21      4.92 o 
   2   2   5     1442.01     1388.19     25.38 o 
   3   2   5      216.84      204.92      7.23 o 
   4   2   5      385.89      375.16     10.74 o 
   5   2   5        1.46        7.83      4.90 o 
   6   2   5       35.14       31.16      6.61 o 
   7   2   5       22.55       -1.57     14.34 o 
   8   2   5        1.70        9.70     17.01 o 
  -9   3   5        0.71        3.41      8.35 o 
  -8   3   5       65.01      110.94     15.57 o 
  -7   3   5        9.51       11.22     12.39 o 
  -6   3   5      106.45       86.03     12.04 o 
  -5   3   5        0.81        2.39      5.73 o 
  -4   3   5     1207.41     1167.26     31.86 o 
  -3   3   5      200.46      239.47      8.48 o 
  -2   3   5      438.91      397.14     10.28 o 
  -1   3   5     1583.09     1555.34     29.20 o 
   0   3   5      145.26      128.83      7.24 o 
   1   3   5     1936.40     2085.79     39.75 o 
   2   3   5      535.38      491.74     12.63 o 
   3   3   5       13.40       13.57      3.49 o 
   4   3   5      897.04      843.11     17.67 o 
   5   3   5      415.07      399.61     12.31 o 
   6   3   5      482.26      477.94     19.18 o 
   7   3   5       52.09       50.39     18.22 o 
   8   3   5       43.50       26.33     18.27 o 
  -8   4   5      165.12      244.11     23.01 o 
  -7   4   5       11.97       -4.38      7.03 o 
  -6   4   5      345.28      400.82     39.77 o 
  -5   4   5      106.07       92.18      8.17 o 
  -4   4   5      111.16      117.16      6.61 o 
  -3   4   5      109.06      130.17      7.43 o 
  -2   4   5       22.71       15.02      3.90 o 
  -1   4   5      310.91      281.22     14.50 o 
   0   4   5        0.38        4.07      2.55 o 
   2   4   5     1858.54     1716.66     35.22 o 
   3   4   5       70.97       69.72      6.23 o 
   4   4   5     1082.64     1080.31     21.23 o 
   5   4   5      119.15      122.88      7.03 o 
   6   4   5       89.92       83.84      8.34 o 
   7   4   5        1.34      -10.02     13.99 o 
   8   4   5      121.92      117.66     26.09 o 
  -8   5   5        0.25       14.88      9.77 o 
  -7   5   5        5.41        8.73      8.58 o 
  -6   5   5      281.29      314.13     28.00 o 
  -5   5   5       97.25       99.29      9.60 o 
  -4   5   5     1773.22     1706.52     33.51 o 
  -3   5   5       14.85       22.04      3.81 o 
  -2   5   5       38.78       24.32      3.74 o 
  -1   5   5       59.84       71.18      5.54 o 
   0   5   5        8.84        9.80      3.14 o 
   1   5   5        4.16       10.95      3.86 o 
   2   5   5      319.25      368.02     10.61 o 
   3   5   5      119.98      126.55      8.51 o 
   4   5   5      647.66      656.69     15.85 o 
   5   5   5        3.05        1.97      3.56 o 
   6   5   5      278.16      272.73     26.06 o 
   7   5   5        5.67       21.93     20.47 o 
   8   5   5       15.27       17.16     18.10 o 
  -8   6   5      343.34      559.59     31.55 o 
  -7   6   5       32.05       23.18     22.10 o 
  -6   6   5      819.85      839.30     35.68 o 
  -5   6   5        4.57       -0.20      4.91 o 
  -4   6   5      271.78      261.07     17.87 o 
  -3   6   5        1.81       -3.43      2.97 o 
  -2   6   5      646.79      596.15     13.92 o 
  -1   6   5       13.31        9.80      3.63 o 
   0   6   5      197.26      188.99      8.02 o 
   1   6   5      469.28      688.20     14.56 o 
   2   6   5     1071.44     1064.74     20.19 o 
   3   6   5      276.39      277.77     10.04 o 
   4   6   5      185.64      162.33     11.69 o 
   5   6   5        0.00        4.48      5.13 o 
   6   6   5       61.72       64.55      8.38 o 
   7   6   5       15.88       19.62     16.68 o 
  -8   7   5       38.21      126.77     17.85 o 
  -7   7   5       27.76       40.76     11.81 o 
  -6   7   5      282.70      331.51     54.75 o 
  -5   7   5      283.91      265.44     14.68 o 
  -4   7   5      516.58      519.31     14.06 o 
  -3   7   5     1297.27     1205.75     26.43 o 
  -2   7   5      920.42      907.11     20.66 o 
  -1   7   5       52.94       57.70      5.33 o 
   0   7   5       11.21       14.02      3.62 o 
   1   7   5       46.38       61.00      5.02 o 
   2   7   5       30.56       31.30      4.64 o 
   3   7   5       15.23       18.36      6.07 o 
   4   7   5      176.44      179.64     10.24 o 
   5   7   5       62.49       66.16      8.02 o 
   6   7   5        2.38       -8.49      8.25 o 
   7   7   5       34.47       46.37     19.48 o 
  -7   8   5       15.98       12.20      9.74 o 
  -6   8   5       92.04       75.39     13.93 o 
  -5   8   5       69.65       76.09     10.74 o 
  -4   8   5      432.78      393.71     14.59 o 
  -3   8   5      351.10      356.74     14.82 o 
  -2   8   5      274.35      272.68     12.90 o 
  -1   8   5      586.57      604.55     21.88 o 
   0   8   5       65.17       61.46     10.29 o 
   1   8   5      186.71      228.68     10.57 o 
   2   8   5      226.50      219.53      8.77 o 
   3   8   5      341.03      331.25     11.50 o 
   4   8   5      107.37      115.02     10.62 o 
   5   8   5       42.68        8.30      8.44 o 
   6   8   5       59.90       58.09     22.22 o 
   7   8   5       34.83       30.39     28.54 o 
  -7   9   5        8.85       10.82     22.75 o 
  -6   9   5      112.41      140.31     18.11 o 
  -5   9   5       15.98       19.15      7.65 o 
  -4   9   5       19.66       15.47      6.14 o 
  -3   9   5      196.12      187.24     11.65 o 
  -2   9   5        2.45        2.83      5.24 o 
  -1   9   5      276.44      258.85     16.96 o 
   0   9   5      154.01      181.81     14.68 o 
   1   9   5      501.47      557.78     25.44 o 
   2   9   5      171.03      152.01     14.19 o 
   3   9   5        2.42       -0.87      6.92 o 
   4   9   5      555.55      507.80     25.74 o 
   5   9   5        1.27       20.42     13.81 o 
   6   9   5        6.79       13.13     13.86 o 
  -6  10   5        0.79       -5.70      8.70 o 
  -5  10   5       78.74       82.96     19.46 o 
  -4  10   5       44.78       47.19     12.19 o 
  -3  10   5       42.41       52.61     10.06 o 
  -2  10   5       40.18       47.61     10.08 o 
  -1  10   5      355.15      370.00     21.39 o 
   0  10   5        5.92       -4.45     15.03 o 
   1  10   5        4.13       12.99      8.04 o 
   2  10   5       80.39       71.61     13.00 o 
   3  10   5      100.39       95.82     13.43 o 
   4  10   5      132.31      145.45     16.16 o 
   5  10   5       42.26       66.82     19.06 o 
   6  10   5       23.38       -6.78     13.91 o 
  -5  11   5       36.35       26.42     17.97 o 
  -4  11   5       39.98        6.49     12.20 o 
  -3  11   5      233.67      244.65     17.90 o 
  -2  11   5       63.68       64.76     11.62 o 
  -1  11   5        0.19        3.80     16.89 o 
   0  11   5      180.78      161.25     16.27 o 
   1  11   5      254.01      349.96     31.82 o 
   2  11   5       62.06       57.22     11.89 o 
   3  11   5        8.38        9.91      9.14 o 
   4  11   5        1.07       -6.47      8.17 o 
   5  11   5       15.67       29.88     11.78 o 
  -5  12   5        4.42       -1.35     11.12 o 
  -4  12   5       42.46       55.61     18.24 o 
  -3  12   5       82.36       83.50     13.29 o 
  -2  12   5       63.39       54.40     11.72 o 
  -1  12   5       27.11       14.98      8.96 o 
   0  12   5       93.16       68.18     12.81 o 
   1  12   5       35.28        6.38      8.97 o 
   2  12   5       39.74       24.45     13.44 o 
   3  12   5       64.70       63.67     13.71 o 
   4  12   5        3.62       -3.54      9.19 o 
  -3  13   5       65.15       73.62     13.74 o 
  -2  13   5       17.59        7.06      9.15 o 
  -1  13   5        0.03       -6.08      8.14 o 
   0  13   5      208.61      203.92     19.66 o 
   1  13   5       21.16       24.31     20.81 o 
   2  13   5      104.30      116.72     28.17 o 
   3  13   5       59.84       45.44     12.94 o 
  -1  14   5        8.78       -4.30     10.22 o 
   0  14   5       10.51       20.48     13.07 o 
  -8   0   6      899.40      905.99     54.85 o 
  -6   0   6      409.56      388.72     30.35 o 
  -4   0   6      814.26      786.08     38.44 o 
  -2   0   6      777.46      757.65     24.49 o 
   0   0   6     1194.18     1068.54     24.78 o 
   2   0   6    23107.53    38890.93    855.60 o 
   4   0   6      827.02      806.47     33.73 o 
   6   0   6       22.15       15.56     20.41 o 
   8   0   6       98.14       57.71     33.38 o 
  -9   1   6       25.94       28.23     10.88 o 
  -8   1   6      239.86      243.36     39.27 o 
  -7   1   6        7.38       -0.04      7.24 o 
  -6   1   6        8.96        8.54      6.66 o 
  -5   1   6      122.68      104.25     11.83 o 
  -4   1   6       16.75       18.92      6.08 o 
  -3   1   6      464.49      473.41     15.57 o 
  -2   1   6      206.67      224.80     11.75 o 
  -1   1   6      289.36      248.09      7.61 o 
   0   1   6     1028.60      939.12     18.59 o 
   1   1   6      204.47      216.25     11.59 o 
   2   1   6      183.77      281.00     22.30 o 
   3   1   6      101.52      109.97      5.18 o 
   4   1   6       85.10      102.13      7.25 o 
   5   1   6        0.17       -8.31      5.54 o 
   6   1   6      143.47      137.10     12.81 o 
   7   1   6        0.01      -11.07     13.52 o 
   8   1   6       82.16       52.22     22.40 o 
  -9   2   6       66.83       97.38     16.38 o 
  -8   2   6      479.60      478.07     26.98 o 
  -7   2   6      130.59      179.05     21.72 o 
  -6   2   6       93.99      110.40     12.98 o 
  -5   2   6      289.64      264.79     16.98 o 
  -4   2   6      626.46      629.53     24.50 o 
  -3   2   6       97.44      138.69      8.79 o 
  -2   2   6      228.15      248.06     11.01 o 
  -1   2   6       56.43       54.45      4.26 o 
   0   2   6      792.53      759.05     16.45 o 
   1   2   6      957.10      872.14     21.80 o 
   2   2   6     1710.91     2896.91     56.31 o 
   3   2   6       42.50       41.54      4.66 o 
   4   2   6      386.66      355.31     12.40 o 
   5   2   6       92.53       88.06     10.26 o 
   6   2   6      204.97      184.20     14.30 o 
   7   2   6       24.28       18.40     11.30 o 
   8   2   6      123.21      141.51     31.53 o 
  -8   3   6      107.08      106.53     15.65 o 
  -7   3   6        9.31        1.30      7.26 o 
  -6   3   6       12.92       11.31      7.57 o 
  -5   3   6      820.73      710.49     28.78 o 
  -4   3   6       56.31       53.66      6.81 o 
  -3   3   6      288.30      273.42     10.65 o 
  -2   3   6       55.53       38.90      5.40 o 
  -1   3   6       10.43        0.38      2.89 o 
   0   3   6      195.79      180.90     14.77 o 
   1   3   6      150.25      137.47      8.65 o 
   2   3   6       89.72      147.58      7.38 o 
   3   3   6      221.33      239.20     11.93 o 
   4   3   6       75.74       84.41      7.83 o 
   5   3   6       16.02        8.28      6.77 o 
   6   3   6       24.60       27.05      8.11 o 
   7   3   6       27.88        9.67     14.89 o 
   8   3   6        2.63       20.21     42.76 o 
  -8   4   6       13.04       17.15     13.72 o 
  -7   4   6      452.99      543.83     28.38 o 
  -6   4   6      950.42      856.01     34.67 o 
  -5   4   6       61.46       62.06     10.63 o 
  -4   4   6      471.36      481.82     13.79 o 
  -3   4   6        1.87       -0.54      2.89 o 
  -2   4   6       14.77       16.93      3.85 o 
  -1   4   6      367.18      379.42     11.58 o 
   0   4   6      587.43      504.11     16.89 o 
   1   4   6      552.79      523.41     16.06 o 
   2   4   6      877.58     1437.81     32.07 o 
   3   4   6       91.95       89.24      6.85 o 
   4   4   6        0.05        2.66      5.54 o 
   5   4   6       47.81       46.48      8.71 o 
   6   4   6        0.44        6.57      5.98 o 
   7   4   6        1.85       -0.13     19.12 o 
  -8   5   6       87.13      129.41     17.46 o 
  -7   5   6        3.37       10.09      8.85 o 
  -6   5   6        9.16       25.27     17.94 o 
  -5   5   6      259.41      234.50     21.20 o 
  -4   5   6       19.28       15.71      4.12 o 
  -3   5   6      265.37      254.47      9.23 o 
  -2   5   6       22.49       11.63      3.75 o 
  -1   5   6     1104.88     1036.70     23.91 o 
   0   5   6       27.06       24.99      4.51 o 
   1   5   6        4.87       -1.19      3.55 o 
   2   5   6        0.11        2.27      4.57 o 
   3   5   6        1.34        0.72      4.18 o 
   4   5   6       20.37       20.41      5.48 o 
   5   5   6      156.35      152.15     10.46 o 
   6   5   6       41.63       33.07     12.71 o 
   7   5   6       89.11       53.73     24.84 o 
  -8   6   6        2.21       13.74      9.95 o 
  -7   6   6      333.26      480.49     39.31 o 
  -6   6   6       73.09       74.25     13.35 o 
  -5   6   6      231.14      226.30     13.38 o 
  -4   6   6        8.06        7.50      4.58 o 
  -3   6   6      388.91      396.29     10.91 o 
  -2   6   6       56.65       50.14      4.98 o 
  -1   6   6      376.35      366.76     12.17 o 
   0   6   6       15.98       16.32      3.97 o 
   1   6   6       56.76       61.61      5.46 o 
   2   6   6       96.55      159.53      7.79 o 
   3   6   6       23.06       20.66      5.47 o 
   4   6   6       48.66       51.78      8.13 o 
   5   6   6        5.81        5.36      5.55 o 
   6   6   6       22.22       20.48      8.05 o 
   7   6   6       24.73        5.14     16.12 o 
  -7   7   6       14.48        6.11      8.89 o 
  -6   7   6       35.40       29.27     10.35 o 
  -5   7   6      343.08      321.83     22.19 o 
  -4   7   6      271.53      244.24     13.43 o 
  -3   7   6      340.85      345.56     11.71 o 
  -2   7   6     1014.29      968.86     24.22 o 
  -1   7   6      383.98      360.87     12.18 o 
   0   7   6      151.48      140.74      7.49 o 
   1   7   6       73.22       75.18      6.15 o 
   2   7   6       16.07       22.50      5.93 o 
   3   7   6       34.10       27.95      5.43 o 
   4   7   6       44.48       45.45      7.33 o 
   5   7   6      136.12      142.29     12.13 o 
   6   7   6      232.98      258.67     17.52 o 
   7   7   6       55.81       56.78     52.62 o 
  -7   8   6        0.92       -3.35      8.32 o 
  -6   8   6      447.88      458.15     27.95 o 
  -5   8   6       15.39       18.70      7.09 o 
  -4   8   6      496.35      473.56     17.23 o 
  -3   8   6        1.20       -1.22      4.83 o 
  -2   8   6      456.09      468.95     17.69 o 
  -1   8   6       67.45       74.61      8.24 o 
   0   8   6      333.62      319.03     14.51 o 
   1   8   6       40.43       38.12      6.13 o 
   2   8   6      198.35      299.68     11.25 o 
   3   8   6        2.91        1.01      4.15 o 
   4   8   6       32.90       38.54      9.20 o 
   5   8   6        0.67        3.24     10.16 o 
   6   8   6       35.00       17.44     12.84 o 
  -7   9   6       58.36       92.23     16.21 o 
  -6   9   6       81.17       96.87     15.97 o 
  -5   9   6        2.34        5.30      8.47 o 
  -4   9   6      109.63      130.69     11.90 o 
  -3   9   6        0.01        4.38      5.56 o 
  -2   9   6      568.69      576.44     20.46 o 
  -1   9   6      454.97      388.23     20.80 o 
   0   9   6     1855.09     1807.05     80.19 o 
   1   9   6       44.46       59.95     11.12 o 
   2   9   6       54.39       69.65     11.86 o 
   3   9   6        3.11        5.95      9.22 o 
   4   9   6      821.00      878.47     51.62 o 
   5   9   6       59.87       58.90     18.56 o 
   6   9   6       71.28       60.33     19.40 o 
  -6  10   6      327.48      313.78     25.87 o 
  -5  10   6       33.08       34.60     11.54 o 
  -4  10   6        5.64        1.10      8.79 o 
  -3  10   6      224.84      220.02     16.51 o 
  -2  10   6      115.14      107.68     13.13 o 
  -1  10   6       22.79       10.53     12.66 o 
   0  10   6       17.08       24.60      8.68 o 
   1  10   6        0.03        0.12      7.87 o 
   2  10   6       80.56      122.20     14.63 o 
   3  10   6        7.72       -3.33     12.63 o 
   4  10   6       48.56       40.10     11.64 o 
   5  10   6        0.93        4.32     13.50 o 
  -5  11   6       56.06       61.64     29.12 o 
  -4  11   6       10.04        6.75     10.29 o 
  -3  11   6        1.07        8.24      8.17 o 
  -2  11   6        8.59       17.75      8.65 o 
  -1  11   6       11.95       23.58      9.66 o 
   0  11   6       31.15       21.72      9.66 o 
   1  11   6       33.71       30.97     10.99 o 
   2  11   6        7.23      -11.47      9.83 o 
   3  11   6       16.91       26.23     11.24 o 
   4  11   6        0.34       -2.32      9.63 o 
  -4  12   6        9.62       -3.13     10.72 o 
  -3  12   6       16.40       30.09     10.56 o 
  -2  12   6       21.69       16.01     15.04 o 
  -1  12   6        5.75       12.86      9.10 o 
   0  12   6       50.77       28.48     10.68 o 
   1  12   6       30.20       42.32     19.84 o 
   2  12   6       97.84      202.76     19.53 o 
   3  12   6       24.35       28.83     14.91 o 
  -3  13   6      141.03      153.31     17.51 o 
  -2  13   6        3.99       31.20     17.18 o 
  -1  13   6       66.85       71.54     22.67 o 
   0  13   6       67.96       75.05     14.56 o 
   1  13   6        0.21       -5.01     12.03 o 
   2  13   6        1.07       19.44     11.91 o 
  -7   0   7       89.10       78.52     17.77 o 
  -5   0   7       31.40       41.92     12.85 o 
  -3   0   7      165.53      161.63     25.84 o 
  -1   0   7      139.90      129.29     12.19 o 
   1   0   7       61.87       66.13     10.11 o 
   5   0   7        6.00      -12.69      8.46 o 
   7   0   7        6.12       23.73     13.69 o 
  -8   1   7       47.58       74.68     15.59 o 
  -7   1   7        1.58        5.10      7.03 o 
  -6   1   7       88.14       93.79     13.98 o 
  -5   1   7      765.67      701.73     27.91 o 
  -4   1   7     1177.03     1115.47     35.74 o 
  -3   1   7     1610.31     1578.66     32.29 o 
  -2   1   7      318.18      335.61     10.89 o 
  -1   1   7     3518.89     3295.70     51.46 o 
   0   1   7      132.72      126.66      6.90 o 
   1   1   7       38.48       39.44      6.19 o 
   2   1   7        5.89        6.58      5.12 o 
   3   1   7      140.69      229.48     13.20 o 
   4   1   7       66.70       59.50      9.24 o 
   5   1   7      194.58      180.64     13.69 o 
   6   1   7        5.71       -5.22      6.79 o 
   7   1   7       84.10      116.08     14.30 o 
  -8   2   7      163.06      153.86     24.02 o 
  -7   2   7        2.29       11.29      7.87 o 
  -6   2   7      399.81      403.44     37.03 o 
  -5   2   7       16.19        3.50      6.60 o 
  -4   2   7       75.10       66.23      8.56 o 
  -3   2   7      363.05      364.27     12.48 o 
  -2   2   7        4.72        0.84      3.35 o 
  -1   2   7       32.21       44.44      4.26 o 
   0   2   7      463.80      424.55     11.87 o 
   1   2   7      201.70      186.35     10.48 o 
   2   2   7      101.06      105.21      9.19 o 
   3   2   7       55.22       72.05      9.73 o 
   4   2   7      144.96      140.92     11.94 o 
   5   2   7        3.61        6.25      6.83 o 
   6   2   7        9.76        2.30      7.47 o 
   7   2   7        2.11       -6.66      7.79 o 
  -8   3   7       26.18       31.27     10.93 o 
  -7   3   7       76.13       93.78     14.18 o 
  -6   3   7       90.89       86.10     12.88 o 
  -5   3   7      575.52      588.49     53.53 o 
  -4   3   7       87.98       81.91      8.48 o 
  -3   3   7      771.00      767.07     19.70 o 
  -2   3   7     1451.14     1499.71     30.51 o 
  -1   3   7      778.41      708.97     16.89 o 
   0   3   7      529.61      499.42     18.83 o 
   1   3   7      158.50      153.17     10.84 o 
   2   3   7      213.31      210.14     12.67 o 
   4   3   7       21.29       24.42      7.59 o 
   5   3   7      129.86      137.41     12.47 o 
   6   3   7       71.78       74.28     13.08 o 
   7   3   7        4.73        7.30     11.03 o 
  -8   4   7       98.31       55.07     18.23 o 
  -7   4   7       43.03       66.20     24.56 o 
  -6   4   7      174.80      186.18     16.80 o 
  -5   4   7       10.53        5.48      6.91 o 
  -4   4   7      835.95      821.21     18.76 o 
  -3   4   7      139.93      138.46     15.32 o 
  -2   4   7      159.41      149.38      8.20 o 
  -1   4   7      491.90      508.51     17.16 o 
   0   4   7      997.65      979.90     24.40 o 
   1   4   7      122.86       99.25      8.40 o 
   2   4   7      409.64      372.89     15.03 o 
   3   4   7      178.54      210.03     12.78 o 
   4   4   7       25.69       25.46      7.45 o 
   5   4   7        3.20       13.76      6.83 o 
   6   4   7        8.31        9.72      7.87 o 
   7   4   7        0.54        8.06     10.62 o 
  -8   5   7       24.94       30.89     11.82 o 
  -7   5   7        1.36       -2.94      7.70 o 
  -6   5   7      200.03      209.86     23.50 o 
  -5   5   7        9.07        8.81      6.19 o 
  -4   5   7        0.46        1.34      3.38 o 
  -3   5   7        0.19        0.88      3.27 o 
  -2   5   7      795.34      734.12     15.38 o 
  -1   5   7        0.14       -5.63      5.42 o 
   0   5   7      751.31      690.29     19.62 o 
   1   5   7       36.50       36.59      6.28 o 
   2   5   7       20.34       24.95      6.97 o 
   3   5   7        0.08        6.47      5.70 o 
   4   5   7        4.52        3.14      5.91 o 
   5   5   7        9.27       13.05      6.51 o 
   6   5   7       37.10       35.46      7.90 o 
   7   5   7        0.08       -3.20      9.12 o 
  -7   6   7       51.96       35.49     13.69 o 
  -6   6   7       95.19       85.29     13.99 o 
  -5   6   7       56.13       47.03      8.46 o 
  -4   6   7     1069.12     1050.72     26.12 o 
  -3   6   7       38.35       38.06      4.64 o 
  -2   6   7       34.02       27.11      5.13 o 
  -1   6   7       52.51       57.68     12.18 o 
   0   6   7      403.65      386.87     14.98 o 
   1   6   7      221.15      233.97     10.66 o 
   2   6   7     1390.12     1246.93     26.73 o 
   3   6   7      119.47      153.44     18.07 o 
   4   6   7      191.68      181.42     10.93 o 
   5   6   7       11.91        1.69      5.33 o 
   6   6   7       52.58       41.25      9.80 o 
   7   6   7       13.85       32.04     12.32 o 
  -7   7   7        4.16        1.82     10.40 o 
  -6   7   7       76.81       75.26     17.06 o 
  -5   7   7       87.24       78.20      9.67 o 
  -4   7   7       12.54       13.58      5.60 o 
  -3   7   7        2.01       -2.87      3.28 o 
  -2   7   7      157.01      164.44      9.26 o 
  -1   7   7        0.26       -3.77      4.02 o 
   0   7   7      368.53      341.79     12.13 o 
   1   7   7       16.09       18.67      5.02 o 
   2   7   7       34.65       28.25      5.45 o 
   3   7   7        3.90       11.73      5.06 o 
   4   7   7        0.10        3.53      5.44 o 
   5   7   7        0.54       -2.81      5.36 o 
   6   7   7      210.80      232.84     23.91 o 
  -7   8   7      189.75      203.90     21.47 o 
  -6   8   7       55.95       80.35     14.91 o 
  -5   8   7      146.63      161.10     17.35 o 
  -4   8   7      215.37      213.16     12.26 o 
  -3   8   7        6.46        1.40      5.14 o 
  -2   8   7      381.68      383.37     17.33 o 
  -1   8   7       26.41       31.13      7.11 o 
   0   8   7        7.19        0.62      5.33 o 
   1   8   7       32.97       31.26      7.51 o 
   2   8   7        2.17       -1.85      5.09 o 
   3   8   7       16.08       35.70      7.05 o 
   4   8   7        5.12       -2.60      5.29 o 
   5   8   7      254.58      277.84     27.43 o 
   6   8   7      172.35      138.43     24.18 o 
  -6   9   7        1.46       -4.65      7.35 o 
  -5   9   7       21.58       10.00      6.15 o 
  -4   9   7       30.47       19.24      8.25 o 
  -3   9   7       91.73       82.12      9.52 o 
  -2   9   7      143.06      138.60     11.21 o 
  -1   9   7       55.39       59.59      8.54 o 
   0   9   7      100.53      117.23     13.44 o 
   1   9   7       47.25       33.91     10.46 o 
   2   9   7      105.42      127.91     15.04 o 
   4   9   7      219.22      222.73     27.70 o 
   5   9   7        1.21        9.84     13.62 o 
  -5  10   7      231.35      232.26     20.33 o 
  -4  10   7        0.10      -12.95     10.40 o 
  -3  10   7       64.15       63.97     11.57 o 
  -2  10   7       10.82       17.77      8.70 o 
  -1  10   7      277.89      257.67     22.22 o 
   0  10   7      179.71      141.64     23.90 o 
   1  10   7      138.59      161.98     16.60 o 
   2  10   7        2.18       10.80      8.66 o 
   3  10   7       26.73       37.80     14.07 o 
   4  10   7       27.28       32.56     16.86 o 
   5  10   7      191.68      200.47     29.26 o 
  -5  11   7       19.53       33.36     13.02 o 
  -4  11   7        2.93       -7.01      9.61 o 
  -3  11   7      142.43      151.43     15.71 o 
  -2  11   7       24.51       26.18     10.15 o 
  -1  11   7      349.59      356.95     23.02 o 
   0  11   7       28.28       21.72     10.84 o 
   1  11   7       11.20       32.49     11.04 o 
   2  11   7       43.92       63.36     13.73 o 
   3  11   7      210.26      311.63     37.49 o 
   4  11   7      153.55      127.59     24.53 o 
  -3  12   7       56.24       60.54     30.81 o 
  -2  12   7       10.66       23.32     10.53 o 
  -1  12   7        2.63        2.40      9.33 o 
   0  12   7       31.51       55.34     13.14 o 
   1  12   7      173.89      166.34     30.16 o 
   2  12   7        3.82      -12.08      8.49 o 
   3  12   7        4.28       -5.47      9.90 o 
  -1  13   7       18.17       18.27     10.49 o 
   0  13   7        0.19        3.15      9.70 o 
  -8   0   8      565.54      580.48     43.42 o 
  -6   0   8      677.90      705.85     43.06 o 
  -4   0   8      366.75      333.89     20.67 o 
  -2   0   8       41.72       42.22      6.99 o 
   0   0   8        0.05        1.57      7.19 o 
   2   0   8      446.70      397.98     23.15 o 
   4   0   8       55.57       33.78     13.59 o 
   6   0   8        0.05       -1.77     15.76 o 
  -8   1   8       54.67       52.59     12.68 o 
  -7   1   8        0.02        3.28      7.16 o 
  -6   1   8      452.34      383.17     21.47 o 
  -5   1   8      303.14      293.14     32.08 o 
  -4   1   8      787.32      768.89     25.83 o 
  -3   1   8       59.74       62.33      6.33 o 
  -2   1   8      388.71      350.99     11.54 o 
  -1   1   8       10.77       10.40      3.50 o 
   0   1   8       18.46       15.21      5.86 o 
   1   1   8       21.07       23.50      6.43 o 
   2   1   8      225.21      254.98     13.42 o 
   3   1   8      195.51      221.44     13.71 o 
   4   1   8        0.21       -7.99      6.60 o 
   5   1   8        7.82       10.95      7.15 o 
   6   1   8      234.42      241.23     17.28 o 
   7   1   8      112.12       97.62     13.93 o 
  -8   2   8      142.59      146.83     17.58 o 
  -7   2   8      109.84      152.22     17.15 o 
  -6   2   8      478.43      514.30     26.29 o 
  -5   2   8      224.59      237.26     15.26 o 
  -4   2   8     1086.29     1038.54     25.69 o 
  -3   2   8      345.48      341.49     12.57 o 
  -2   2   8      239.80      252.12     12.01 o 
  -1   2   8      470.58      504.38     12.61 o 
   0   2   8        4.09        1.85      5.14 o 
   1   2   8       43.65       36.87      7.07 o 
   2   2   8       23.53       39.29      7.35 o 
   3   2   8      317.48      322.35     16.20 o 
   4   2   8       54.71       49.87      9.29 o 
   5   2   8      145.64      154.78     13.60 o 
   6   2   8        4.60        3.12      7.93 o 
   7   2   8        0.67        2.99      8.65 o 
  -8   3   8        0.60        1.99      8.36 o 
  -7   3   8       59.17       94.10     14.27 o 
  -6   3   8        1.17       -3.29      6.36 o 
  -5   3   8      211.58      193.82     13.30 o 
  -4   3   8        0.11       -6.00      4.00 o 
  -3   3   8      657.20      623.95     18.47 o 
  -2   3   8      229.83      232.41     13.97 o 
  -1   3   8       63.61       61.23      5.46 o 
   0   3   8      375.96      346.34     11.66 o 
   1   3   8       59.10       55.18     10.23 o 
   2   3   8      507.20      564.61     19.33 o 
   3   3   8       77.75       83.10     10.21 o 
   4   3   8       12.17       11.02      6.87 o 
   5   3   8      190.74      180.85     17.43 o 
   6   3   8       94.61      118.63     13.42 o 
   7   3   8      172.79      185.73     17.07 o 
  -8   4   8        0.09       -9.37      7.92 o 
  -7   4   8      169.23      252.89     20.99 o 
  -6   4   8       24.31       13.31      8.30 o 
  -5   4   8      306.65      350.43     15.18 o 
  -4   4   8      157.30      150.97      9.92 o 
  -3   4   8       87.03       71.47      7.24 o 
  -2   4   8       10.62       16.27      4.46 o 
  -1   4   8        0.67       -2.29      4.65 o 
   0   4   8      185.12      185.84     11.41 o 
   1   4   8        5.66        3.46      6.77 o 
   2   4   8        3.30       32.46      7.28 o 
   3   4   8      737.17      670.55     24.28 o 
   4   4   8       20.25       26.26      7.77 o 
   5   4   8      318.79      335.79     20.51 o 
   6   4   8       72.35       74.39     11.30 o 
   7   4   8       30.18       18.81     12.92 o 
  -7   5   8        5.44        3.81      8.57 o 
  -6   5   8        0.02       -8.21      5.93 o 
  -5   5   8      152.10      166.79     11.40 o 
  -4   5   8       31.79       32.66      6.61 o 
  -3   5   8     1100.57     1058.89     25.77 o 
  -2   5   8        1.03       -1.92      4.11 o 
  -1   5   8      143.42      129.39      9.91 o 
   0   5   8        0.69        0.41      5.22 o 
   1   5   8       22.75       21.64      8.11 o 
   2   5   8        2.65        1.00      5.27 o 
   3   5   8       64.60       94.15     10.05 o 
   4   5   8       13.51        3.85      6.68 o 
   5   5   8      315.77      333.01     19.43 o 
   6   5   8        0.09       -1.33      6.52 o 
  -7   6   8      296.85      530.53     67.03 o 
  -6   6   8       28.11       27.00      8.32 o 
  -5   6   8      728.01      758.31     23.12 o 
  -4   6   8        6.55        0.66      4.30 o 
  -3   6   8      278.55      259.42     12.32 o 
  -2   6   8        3.85        5.86      3.90 o 
  -1   6   8      212.28      213.46     12.70 o 
   0   6   8       10.32       13.79      4.84 o 
   1   6   8      130.12      136.81     10.27 o 
   2   6   8      190.75      224.03     13.11 o 
   3   6   8      490.83      503.04     17.09 o 
   4   6   8       82.64       76.35      8.85 o 
   5   6   8       46.39       42.12      8.24 o 
   6   6   8        2.78       -9.94      6.67 o 
  -7   7   8       70.65       95.61     18.59 o 
  -6   7   8        2.57        2.38      7.28 o 
  -5   7   8      191.20      227.85     15.89 o 
  -4   7   8      331.65      319.83     14.61 o 
  -3   7   8      282.34      260.11     11.09 o 
  -2   7   8      636.11      638.29     16.87 o 
  -1   7   8      659.38      642.76     27.39 o 
   0   7   8        3.66       -0.36      4.66 o 
   1   7   8        4.18        6.33      4.79 o 
   2   7   8       30.21       41.61      6.88 o 
   3   7   8       13.40       12.39      7.98 o 
   4   7   8        0.03        0.52      5.42 o 
   5   7   8       87.08       89.92      9.95 o 
   6   7   8       10.91       10.73      8.98 o 
  -6   8   8       32.71       35.85      9.94 o 
  -5   8   8       87.37      102.00     12.50 o 
  -4   8   8       11.67       11.18      6.12 o 
  -3   8   8      318.47      332.55     18.65 o 
  -2   8   8      319.58      344.93     16.67 o 
  -1   8   8      129.64      125.07     11.48 o 
   0   8   8      264.32      303.43     22.93 o 
   1   8   8       29.74       19.63      6.72 o 
   2   8   8       37.73       51.76      9.46 o 
   3   8   8      123.09      120.90     13.07 o 
   4   8   8      107.17      120.69     11.15 o 
   5   8   8       32.84        6.71     11.82 o 
  -6   9   8       18.28       15.94      9.02 o 
  -5   9   8      135.02      156.37     18.47 o 
  -4   9   8       23.95       11.29     17.44 o 
  -3   9   8       10.88        9.30      6.14 o 
  -2   9   8      105.70      145.55     11.87 o 
  -1   9   8        0.12       -8.17      5.45 o 
   0   9   8      163.23      179.04     16.62 o 
   1   9   8       89.41       74.82     20.23 o 
   2   9   8      213.17      203.61     25.82 o 
   3   9   8       47.33       50.87     17.61 o 
   4   9   8        2.23        3.96     12.97 o 
   5   9   8      219.61      228.55     30.13 o 
  -5  10   8        0.01       -4.14     14.81 o 
  -4  10   8       43.75       41.50     12.51 o 
  -3  10   8        5.36       -4.80      6.83 o 
  -2  10   8       28.46       17.10      9.33 o 
  -1  10   8       11.60       20.24      9.35 o 
   0  10   8      161.48      185.00     17.66 o 
   1  10   8        1.37        4.60      9.35 o 
   2  10   8        2.28       13.63     16.31 o 
   3  10   8       19.64       16.77     14.81 o 
   4  10   8       30.28       37.77     18.00 o 
  -4  11   8       23.19       14.37     12.23 o 
  -3  11   8       23.54        8.96      9.29 o 
  -2  11   8      149.71      178.31     22.25 o 
  -1  11   8       55.10       52.20     12.59 o 
   0  11   8        1.77      -11.77      7.85 o 
   1  11   8      113.73      120.29     16.49 o 
   3  11   8       19.61       -6.20     14.01 o 
  -2  12   8       26.59       28.95     20.44 o 
  -1  12   8       27.16       49.18     12.67 o 
   0  12   8        7.84       -6.53      9.03 o 
   1  12   8       34.19       37.96     12.68 o 
  -7   0   9      826.13      848.80     51.81 o 
  -5   0   9      325.41      345.23     21.04 o 
  -3   0   9      581.09      589.99     24.30 o 
  -1   0   9       94.93       97.68     17.03 o 
   1   0   9      419.54      391.79     23.96 o 
   3   0   9     5136.27     8502.97    208.80 o 
   5   0   9      183.45      204.61     43.91 o 
  -8   1   9       20.02       18.05     14.56 o 
  -7   1   9      250.02      256.57     27.29 o 
  -6   1   9        1.77       -2.37      5.55 o 
  -5   1   9        6.17       15.36      5.86 o 
  -4   1   9       73.75       72.84      7.73 o 
  -3   1   9       22.09       17.55      4.96 o 
  -2   1   9      159.60      175.52     10.30 o 
  -1   1   9      184.03      180.86     15.21 o 
   0   1   9       98.23       83.56      9.22 o 
   1   1   9      273.84      250.53     13.98 o 
   2   1   9       36.61       38.56      7.82 o 
   3   1   9       62.96       97.31     12.23 o 
   4   1   9       26.59       27.90      8.58 o 
   5   1   9       11.70       10.87      8.07 o 
   6   1   9        0.01       -7.47      8.33 o 
  -8   2   9       79.84       80.32     14.91 o 
  -7   2   9      369.77      380.04     24.67 o 
  -5   2   9       26.36       31.30      6.73 o 
  -4   2   9      261.66      278.19     12.84 o 
  -3   2   9      410.60      427.70     18.14 o 
  -2   2   9        3.10        3.34      3.84 o 
  -1   2   9       41.43       48.25      9.96 o 
   0   2   9        8.67        4.04      5.80 o 
   1   2   9      218.94      198.42     12.70 o 
   2   2   9      352.84      360.97     16.75 o 
   3   2   9      577.40      945.06     28.31 o 
   4   2   9       35.70       27.92      8.73 o 
   5   2   9      113.53      121.33     15.51 o 
   6   2   9       27.05       20.07     10.32 o 
  -7   3   9       58.48       67.28     13.71 o 
  -6   3   9        3.88        0.93      5.46 o 
  -5   3   9       17.51       15.19     12.19 o 
  -4   3   9      358.17      379.80     15.05 o 
  -3   3   9        4.22       -0.64      4.17 o 
  -2   3   9      123.05      102.28      9.24 o 
  -1   3   9       47.96       45.18      9.59 o 
   0   3   9       31.57       35.10      7.39 o 
   1   3   9      105.66      122.44     10.55 o 
   2   3   9       69.21       69.35      9.18 o 
   3   3   9        9.45       11.66      6.69 o 
   4   3   9       41.60       36.46      9.39 o 
   5   3   9       22.63       19.19      8.53 o 
   6   3   9        2.57       12.19      9.06 o 
  -7   4   9        4.46        4.96      7.41 o 
  -6   4   9      411.58      538.85     20.08 o 
  -5   4   9      501.54      477.13     17.98 o 
  -4   4   9       52.41       51.19      7.36 o 
  -3   4   9      295.14      296.16     13.35 o 
  -2   4   9        1.24        8.64      6.39 o 
  -1   4   9        0.09       -8.40      5.71 o 
   0   4   9      214.64      220.77     13.00 o 
   1   4   9      112.21      119.50     10.45 o 
   2   4   9      198.55      192.26     19.88 o 
   3   4   9      257.48      437.24     18.99 o 
   4   4   9       16.01       12.68      7.80 o 
   5   4   9        3.38        1.49      7.12 o 
   6   4   9       14.72        5.51      8.28 o 
  -7   5   9       92.94      120.74     14.24 o 
  -6   5   9        1.55        2.12      6.00 o 
  -5   5   9       19.75        9.26      7.02 o 
  -4   5   9      268.81      257.90     13.16 o 
  -3   5   9       52.29       44.96      5.60 o 
  -2   5   9      244.98      268.08     18.87 o 
  -1   5   9        9.80        9.69      7.30 o 
   0   5   9      388.20      382.87     16.38 o 
   1   5   9        4.27        3.74      5.56 o 
   2   5   9       22.86       16.25      6.64 o 
   3   5   9        4.56       12.06      7.06 o 
   4   5   9        0.09       -1.72      6.92 o 
   5   5   9        1.40      -10.22      6.81 o 
   6   5   9       17.19       15.63      7.86 o 
  -7   6   9        1.98       13.51      8.38 o 
  -6   6   9      336.86      428.16     22.85 o 
  -5   6   9       50.07       37.67      7.77 o 
  -4   6   9      108.34      101.80      9.46 o 
  -3   6   9        9.85        9.13      5.12 o 
  -2   6   9      253.35      247.67     11.98 o 
  -1   6   9       31.17       29.16      6.30 o 
   0   6   9       33.65       25.09      7.53 o 
   1   6   9        2.14        4.67      5.77 o 
   2   6   9       10.65       11.31      6.50 o 
   3   6   9       29.85       47.20      9.17 o 
   4   6   9       37.88       29.33      8.73 o 
   5   6   9       13.77       10.89      7.01 o 
  -6   7   9       12.45       11.17      8.43 o 
  -5   7   9        6.84        3.49      7.04 o 
  -4   7   9      259.13      254.70     13.56 o 
  -3   7   9       61.44       52.58      7.59 o 
  -2   7   9      128.92      127.64      8.59 o 
  -1   7   9      496.58      467.35     26.13 o 
   0   7   9      177.18      162.15     10.76 o 
   1   7   9      135.77      126.12     17.05 o 
   2   7   9        0.70       -3.12      5.23 o 
   3   7   9        0.37       -1.73      5.42 o 
   4   7   9       10.56       15.82      6.79 o 
   5   7   9       22.37       22.93      9.18 o 
  -6   8   9        0.02       11.92      8.43 o 
  -5   8   9      233.13      286.00     24.51 o 
  -4   8   9       11.34       11.88      6.44 o 
  -3   8   9      388.41      374.72     15.94 o 
  -2   8   9        0.11       -5.44      5.81 o 
  -1   8   9      475.96      463.58     20.05 o 
   0   8   9       40.01       39.26     12.86 o 
   1   8   9      103.40      111.62     12.47 o 
   2   8   9       20.66       17.44      8.22 o 
   3   8   9       99.17      167.10     15.42 o 
   4   8   9        2.77       -5.23      7.73 o 
  -5   9   9       40.46       36.19     10.99 o 
  -4   9   9        1.34       -4.05      6.96 o 
  -3   9   9       30.36       42.10      8.14 o 
  -2   9   9        8.21        9.18      6.95 o 
  -1   9   9      311.95      293.43     17.03 o 
   0   9   9      302.37      316.44     22.31 o 
   1   9   9      861.65      800.52     49.44 o 
   2   9   9        4.62       11.25     13.94 o 
   3   9   9       18.10       11.31     14.74 o 
   4   9   9        4.67      -15.56     11.74 o 
  -4  10   9       40.77       42.36     13.38 o 
  -3  10   9        6.68       -5.89      9.30 o 
  -2  10   9       72.94       73.98     16.67 o 
  -1  10   9       65.44       60.67     13.38 o 
   0  10   9        0.11       -1.20      8.82 o 
   1  10   9        6.08        0.07      9.69 o 
   2  10   9        2.71       -1.29     13.47 o 
   3  10   9       13.78       12.95     15.76 o 
  -3  11   9       11.00       -6.24     10.54 o 
  -2  11   9        0.46       -1.20     10.84 o 
  -1  11   9        6.16        5.85      9.53 o 
   0  11   9        5.25       -3.53      9.65 o 
   1  11   9        6.13       -1.84      9.91 o 
   2  11   9        6.27       -0.54     14.09 o 
  -6   0  10       66.33       55.49     12.51 o 
  -4   0  10       65.87       78.53     15.89 o 
  -2   0  10       26.92       24.68     13.61 o 
   0   0  10       10.36        5.77      8.65 o 
   2   0  10       69.23       70.21     13.91 o 
   4   0  10        1.38       91.22     27.08 o 
   6   0  10        0.35       27.20     14.46 o 
  -7   1  10       49.73       62.94      9.82 o 
  -6   1  10        0.58        9.11      6.35 o 
  -5   1  10       21.38       24.05      6.77 o 
  -4   1  10      600.55      582.60     18.71 o 
  -3   1  10      643.77      568.40     37.47 o 
  -2   1  10      666.22      646.04     29.17 o 
  -1   1  10      175.73      196.81     33.85 o 
   0   1  10      937.12      825.82     25.38 o 
   1   1  10       12.51       15.96      6.97 o 
   2   1  10        8.04        1.85      9.02 o 
   3   1  10        0.01       -2.62      6.35 o 
   4   1  10      111.63      116.76     12.92 o 
   5   1  10        6.83        8.31      8.46 o 
   6   1  10       61.93       49.60     11.68 o 
  -7   2  10       79.38      151.77     19.73 o 
  -6   2  10        4.47        0.74      5.91 o 
  -5   2  10      322.10      327.11     15.16 o 
  -4   2  10        1.86       -0.99      4.57 o 
  -3   2  10      147.75      135.52     15.57 o 
  -2   2  10      137.82      150.88     49.87 o 
  -1   2  10       10.10        5.32      7.30 o 
   0   2  10       31.70       36.73      9.36 o 
   1   2  10      226.21      205.00     21.36 o 
   2   2  10       58.39       82.89     10.19 o 
   3   2  10       70.46       90.92     12.09 o 
   4   2  10       23.75       43.01      9.84 o 
   5   2  10       32.45       40.80     11.06 o 
   6   2  10        0.10        2.58      8.99 o 
  -7   3  10       33.34       37.66      8.81 o 
  -6   3  10       23.07       15.36      7.04 o 
  -5   3  10      116.00      133.03     14.16 o 
  -4   3  10      295.64      311.50     14.00 o 
  -3   3  10       80.58       72.67     14.90 o 
  -2   3  10      440.51      385.85     22.09 o 
  -1   3  10      752.65      733.52     30.69 o 
   0   3  10      439.35      410.89     17.86 o 
   1   3  10      163.38      159.08     12.26 o 
   2   3  10       36.10       38.94      8.32 o 
   3   3  10       34.26       28.10      8.25 o 
   4   3  10       53.61       98.82     11.97 o 
   5   3  10        2.47       -3.00      8.14 o 
   6   3  10       54.61       54.03     12.05 o 
  -7   4  10       54.11       76.43     12.27 o 
  -6   4  10       28.73       39.35      8.30 o 
  -5   4  10       93.56      122.94     10.74 o 
  -4   4  10        0.18        0.11      5.04 o 
  -3   4  10      443.87      451.50     45.27 o 
  -2   4  10       18.97       10.16      8.21 o 
  -1   4  10       59.93       76.13     11.83 o 
   0   4  10      197.86      201.62     13.37 o 
   1   4  10      217.76      226.28     17.38 o 
   2   4  10        9.57       14.57      6.97 o 
   3   4  10      120.36      104.30     11.73 o 
   4   4  10       43.92       29.12      8.83 o 
   5   4  10        9.62       10.64      8.75 o 
  -6   5  10        1.47        2.61      6.45 o 
  -5   5  10      120.67      133.41     11.01 o 
  -4   5  10        9.88        3.48      6.81 o 
  -3   5  10        0.17        3.45      6.56 o 
  -2   5  10        2.55       -0.22      7.46 o 
  -1   5  10      193.09      183.63     15.84 o 
   0   5  10        8.01       -1.45      5.87 o 
   1   5  10      228.37      253.29     14.93 o 
   2   5  10        6.04        2.34      6.40 o 
   3   5  10        0.55        5.52      7.27 o 
   4   5  10        4.99       -3.27     10.88 o 
   5   5  10        0.72       -8.77      7.94 o 
  -6   6  10       38.94       49.46     17.20 o 
  -5   6  10       54.91       64.96      9.18 o 
  -4   6  10       33.71       49.51      9.61 o 
  -3   6  10      527.52      532.69     18.17 o 
  -2   6  10       19.03       15.38      6.89 o 
  -1   6  10        3.15       -0.38      6.51 o 
   0   6  10       19.31       20.02      8.92 o 
   1   6  10       66.53       73.50     15.36 o 
   2   6  10       82.49       85.61     10.52 o 
   3   6  10      389.16      376.16     19.44 o 
   4   6  10       41.27       66.21     10.94 o 
   5   6  10       68.39       70.76     10.45 o 
  -6   7  10       23.15        9.24      8.25 o 
  -5   7  10       39.61       46.89     10.21 o 
  -4   7  10       64.01       85.97     14.46 o 
  -3   7  10        5.71       -0.30      6.56 o 
  -2   7  10        4.49       13.87      8.18 o 
  -1   7  10       45.50       20.97     18.69 o 
   0   7  10        0.04       -5.44      5.29 o 
   1   7  10      116.43      103.48     10.16 o 
   2   7  10       10.77        6.61      6.16 o 
   3   7  10       19.32       23.16      7.22 o 
   4   7  10        0.15        7.57      6.44 o 
  -5   8  10       34.94       54.42     14.41 o 
  -4   8  10      151.87      207.72     19.94 o 
  -3   8  10      129.26      126.87     12.39 o 
  -2   8  10        3.29       -2.68      8.23 o 
  -1   8  10      207.96      232.97     18.89 o 
   0   8  10       29.79       26.90      9.79 o 
   1   8  10        2.42       -3.77      8.30 o 
   2   8  10       18.07       25.22      9.15 o 
   3   8  10        0.25       -1.11      8.36 o 
   4   8  10        7.63       16.67     17.33 o 
  -4   9  10        3.28        9.88     10.72 o 
  -3   9  10       12.93       17.07      8.46 o 
  -2   9  10       55.17       44.57     11.23 o 
  -1   9  10       48.54       49.38     11.48 o 
   0   9  10       24.99       43.59     17.41 o 
   1   9  10       34.25       -2.84     13.24 o 
   2   9  10       14.12        0.49     13.94 o 
   3   9  10       23.73       55.17     19.38 o 
  -3  10  10        7.22        0.44     15.57 o 
  -2  10  10       26.77       16.65     14.43 o 
  -1  10  10        5.57       12.86     16.05 o 
   0  10  10      139.24      136.66     24.90 o 
   1  10  10       49.92       76.85     21.33 o 
   2  10  10       47.94       61.17     21.15 o 
  -7   0  11      389.26      468.41     30.43 o 
  -5   0  11      362.22      430.91     40.53 o 
  -3   0  11      248.89      232.74     28.49 o 
  -1   0  11        0.02        7.34     10.84 o 
   1   0  11        0.17       15.49     10.51 o 
   3   0  11      302.14      289.41     25.18 o 
   5   0  11       20.21       -7.07     13.28 o 
  -7   1  11       38.03       34.90     11.67 o 
  -6   1  11        2.30        3.76      6.47 o 
  -5   1  11      282.83      275.95     23.77 o 
  -4   1  11      144.47      140.28     25.75 o 
  -3   1  11      337.24      317.74     22.74 o 
  -2   1  11       41.65       38.12     11.29 o 
  -1   1  11       93.91       47.52     11.27 o 
   0   1  11        4.25        4.22      6.44 o 
   1   1  11       20.07       16.10      9.86 o 
   2   1  11        1.19       -0.22      6.44 o 
   3   1  11       88.84       98.15     11.62 o 
   4   1  11       49.53       38.47      9.87 o 
   5   1  11        2.09       -1.30      8.99 o 
  -6   2  11      117.27      138.45     22.61 o 
  -5   2  11      297.72      325.89     25.25 o 
  -4   2  11      122.46      124.11     16.53 o 
  -3   2  11      471.48      486.38     26.95 o 
  -2   2  11       99.94       79.72     13.86 o 
  -1   2  11       80.07      102.26     16.43 o 
   0   2  11      130.93      131.42     12.26 o 
   1   2  11        0.23        2.89      6.60 o 
   2   2  11        7.57        4.88      7.04 o 
   3   2  11       13.06       29.55      8.88 o 
   4   2  11       56.88       47.60     10.93 o 
   5   2  11        6.70       19.84      9.95 o 
  -6   3  11       47.20       72.03     12.05 o 
  -5   3  11        0.40        6.69      9.78 o 
  -4   3  11      182.52      164.02     18.01 o 
  -3   3  11        5.34       13.60     10.77 o 
  -2   3  11      279.27      278.86     20.90 o 
  -1   3  11      100.74      111.53     13.97 o 
   0   3  11        8.37        6.66      6.74 o 
   1   3  11       81.16       82.45     10.66 o 
   2   3  11       14.96       12.44      7.84 o 
   3   3  11       85.55      120.32     12.71 o 
   4   3  11       13.16       22.08      9.20 o 
   5   3  11        4.67       -6.27      8.03 o 
  -6   4  11      126.10      213.62     19.28 o 
  -5   4  11       49.08       45.39     13.16 o 
  -4   4  11      159.44      194.12     19.99 o 
  -3   4  11       70.84       69.31     13.02 o 
  -2   4  11       48.23       38.81     10.45 o 
  -1   4  11        1.57       -8.99      7.75 o 
   0   4  11        1.16       -6.48      5.77 o 
   1   4  11       41.84       38.21      8.56 o 
   2   4  11        5.91        3.93      7.12 o 
   3   4  11        2.65       22.00      8.41 o 
   4   4  11      247.66      249.01     24.11 o 
   5   4  11        1.06       -4.81      8.18 o 
  -6   5  11        7.08       19.86      9.56 o 
  -5   5  11        1.53        7.81      9.96 o 
  -4   5  11       54.72       47.43     12.29 o 
  -3   5  11        2.28       18.55     11.55 o 
  -2   5  11      371.60      321.50     21.80 o 
  -1   5  11        3.14        6.90      7.60 o 
   0   5  11      109.02       96.23     11.83 o 
   1   5  11        7.96        0.96      6.64 o 
   2   5  11       40.36       41.54      9.13 o 
   3   5  11        4.89       12.31      7.74 o 
   4   5  11       21.87        9.09      8.49 o 
  -5   6  11       18.23       27.31     17.49 o 
  -4   6  11      317.05      284.96     34.87 o 
  -3   6  11        5.17        9.54      6.77 o 
  -2   6  11      164.26      183.62     14.86 o 
  -1   6  11        2.28       -2.56      6.71 o 
   0   6  11       25.65       23.78      8.31 o 
   1   6  11        2.85       -8.37      5.58 o 
   2   6  11       28.58       38.57      9.35 o 
   3   6  11       63.24       97.68     12.35 o 
   4   6  11      183.99      198.61     18.61 o 
  -5   7  11        0.62        4.24     13.81 o 
  -4   7  11       88.21       24.62     15.74 o 
  -3   7  11      263.07      245.86     19.70 o 
  -2   7  11       65.90       69.91     12.85 o 
  -1   7  11      288.77      247.39     19.87 o 
   0   7  11      310.17      267.59     16.31 o 
   1   7  11        0.06       -8.73      5.82 o 
   2   7  11       13.48       15.62      7.18 o 
   3   7  11        6.50        1.93      6.56 o 
  -4   8  11       61.54       52.32     19.17 o 
  -3   8  11        1.67       -1.68     12.39 o 
  -2   8  11      169.09      140.53     26.86 o 
  -1   8  11      203.81      173.35     17.80 o 
   0   8  11       57.16       35.63     11.56 o 
   1   8  11      147.46      152.41     17.73 o 
   2   8  11        9.99       -5.91      8.62 o 
  -3   9  11       24.57       24.48     16.15 o 
  -2   9  11       11.59       12.19     10.23 o 
  -1   9  11       67.01       78.82     14.07 o 
   0   9  11        1.36      -18.43     13.26 o 
   1   9  11       71.63       82.77     22.93 o 
  -6   0  12      437.87      480.48     47.20 o 
  -4   0  12      136.77      168.91     27.48 o 
  -2   0  12      385.10      405.33     37.11 o 
   0   0  12       10.55       20.34     11.54 o 
   2   0  12      126.89      131.99     26.15 o 
   4   0  12     1311.59     2083.28     74.83 o 
  -6   1  12      194.22      241.01     24.44 o 
  -5   1  12        1.38       -8.06      9.49 o 
  -4   1  12        0.58        2.28     23.64 o 
  -3   1  12       13.17        9.98     17.37 o 
  -2   1  12        8.78        0.28      9.24 o 
  -1   1  12       32.99       44.45     11.94 o 
   0   1  12      130.06      119.13     12.28 o 
   1   1  12        8.23       12.80      7.23 o 
   2   1  12       89.94       77.54     11.35 o 
   3   1  12       10.45       15.10      8.31 o 
   4   1  12       28.33       33.75     10.60 o 
  -6   2  12      188.13      215.94     23.59 o 
  -5   2  12       11.45       51.09     14.37 o 
  -4   2  12        1.48       -1.78      9.47 o 
  -3   2  12      186.13      177.52     19.17 o 
  -2   2  12      201.57      212.62     21.71 o 
  -1   2  12        1.40       -1.56      7.73 o 
   0   2  12        9.89       10.90      7.33 o 
   1   2  12        2.75        4.88      8.68 o 
   2   2  12       49.37       50.40     11.99 o 
   3   2  12       86.76       78.01     19.96 o 
   4   2  12      190.20      326.99     24.24 o 
  -5   3  12        0.27       -5.73      9.63 o 
  -4   3  12        6.65        3.34      9.84 o 
  -3   3  12      138.26      119.76     16.58 o 
  -2   3  12        0.06        0.99      8.98 o 
  -1   3  12       44.72       39.36     11.13 o 
   0   3  12       12.97        8.26      7.39 o 
   1   3  12        6.11        4.32      7.43 o 
   2   3  12       27.08       36.80     10.82 o 
   3   3  12       15.48        9.84     11.32 o 
   4   3  12        0.01       -6.25      8.29 o 
  -5   4  12      255.15      325.02     52.34 o 
  -4   4  12      172.05      194.03     20.10 o 
  -3   4  12       31.23       34.38     11.43 o 
  -2   4  12       88.12       70.50     13.23 o 
  -1   4  12        0.20       -1.39      7.64 o 
   0   4  12        0.21        3.36      6.88 o 
   1   4  12       95.36       97.92     12.23 o 
   2   4  12        8.26        9.05      7.94 o 
   3   4  12       53.71       67.56     16.70 o 
   4   4  12       53.25       92.58     13.49 o 
  -5   5  12        0.27        7.46     10.94 o 
  -4   5  12       12.33       26.09     11.13 o 
  -3   5  12      153.17      153.97     17.65 o 
  -2   5  12       40.83       64.06     12.48 o 
  -1   5  12      140.38      133.54     15.97 o 
   0   5  12        5.73        1.20      7.70 o 
   1   5  12      127.87      127.93     13.36 o 
   2   5  12        9.02       11.25      7.79 o 
   3   5  12       31.15       17.26      9.25 o 
  -4   6  12       20.82       14.60     10.25 o 
  -3   6  12       18.71       14.41     10.02 o 
  -2   6  12        5.94        8.07      7.38 o 
  -1   6  12       89.35       76.37     13.41 o 
   0   6  12       16.81       19.85     15.71 o 
   1   6  12        0.06       -2.52      7.39 o 
   2   6  12        0.68        3.45      8.15 o 
   3   6  12        0.34      -11.22      7.57 o 
  -3   7  12      115.93      102.27     22.79 o 
  -2   7  12        7.02       -1.75     15.49 o 
  -1   7  12       37.67       15.85     11.36 o 
   0   7  12      154.53      147.81     20.40 o 
   1   7  12       79.22       70.40     14.40 o 
   2   7  12       60.22       49.21     10.36 o 
  -2   8  12      173.82      142.82     16.76 o 
  -1   8  12        2.30       -2.67      9.29 o 
   0   8  12      276.03      229.43     21.21 o 
   1   8  12       14.24       20.49     11.69 o 
  -5   0  13       46.99       74.81     23.32 o 
  -3   0  13       44.49       39.22     18.91 o 
  -1   0  13        0.74       -2.26     11.38 o 
   1   0  13        1.62        1.40     10.69 o 
   3   0  13       42.01        3.62     12.42 o 
  -5   1  13        1.37       13.30     11.35 o 
  -4   1  13        1.15        7.32     11.34 o 
  -3   1  13      383.74      397.52     67.66 o 
  -2   1  13      224.95      217.39     20.71 o 
  -1   1  13      233.19      229.70     44.20 o 
   0   1  13       64.38       51.85     10.62 o 
   1   1  13      225.92      212.38     22.16 o 
   2   1  13        0.01       -2.18      8.71 o 
   3   1  13        8.07        1.47      8.17 o 
  -5   2  13        6.26        0.57     10.73 o 
  -4   2  13      135.15      141.31     19.45 o 
  -3   2  13        8.53        5.81     10.37 o 
  -2   2  13       98.56      125.34     31.70 o 
  -1   2  13       37.19       32.04     11.12 o 
   0   2  13       19.39       10.13      7.54 o 
   1   2  13       14.89        6.02      7.82 o 
   2   2  13       63.81       54.34     11.13 o 
   3   2  13       11.04       19.35      9.78 o 
  -4   3  13       82.34       75.19     19.73 o 
  -3   3  13      102.57       71.71     17.50 o 
  -2   3  13       35.23       22.44     15.73 o 
  -1   3  13      145.87      135.01     17.05 o 
   0   3  13      256.57      244.58     18.53 o 
   1   3  13      197.29      151.90     14.69 o 
   2   3  13       49.94       26.43     10.88 o 
   3   3  13        4.96        9.88      8.99 o 
  -4   4  13       31.49       60.53     14.40 o 
  -3   4  13        0.30       -4.64      8.58 o 
  -2   4  13      169.80      167.43     18.35 o 
  -1   4  13        0.03       -9.04      8.59 o 
   0   4  13       21.49       25.92      9.79 o 
   1   4  13       45.73       37.68     11.83 o 
   2   4  13       35.05       46.47     11.52 o 
  -3   5  13        7.36       -9.66      8.18 o 
  -2   5  13        0.54       -6.75      7.88 o 
  -1   5  13        0.63        4.17      8.66 o 
   0   5  13       37.70       12.91     10.89 o 
   1   5  13        9.45        9.55      8.21 o 
   2   5  13       52.37       28.62     10.22 o 
  -2   6  13      207.95      190.43     19.97 o 
  -1   6  13        7.08        4.71      9.42 o 
   0   6  13        1.92        3.74      9.10 o 
   1   6  13        4.32       -9.66      6.99 o 
  -2   0  14      102.49      106.18     24.15 o 
   0   0  14        0.40      -16.15     10.77 o 
  -3   1  14       63.24       43.05     15.43 o 
  -2   1  14      121.53      104.66     16.83 o 
  -1   1  14       18.66       33.78     12.28 o 
   0   1  14        8.73       -0.74      9.04 o 
   1   1  14        0.70       -2.50      8.05 o 
  -3   2  14       49.52       51.66     16.45 o 
  -2   2  14      159.16      168.04     19.51 o 
  -1   2  14       40.38       28.93     15.21 o 
   0   2  14       21.41       19.16     10.90 o 
   1   2  14       39.59       16.02      9.12 o 
  -2   3  14        4.15        2.08      9.25 o 
  -1   3  14       86.68       46.25     15.63 o 
   0   3  14       35.13       37.34     12.32 o 
  -1   4  14       19.77       34.47     12.03 o 
                                                 
